# Supplementary material for: RNA‐seq analysis of ageing human retinal pigment epithelium: Unexpected up‐regulation of visual cycle gene transcription
Source: J Cell Mol Med. 2021 May 1;25(12):5572–85. doi: 10.1111/jcmm.16569 (PMC8184696; doi:10.1111/jcmm.16569)
Supplement: Supplementary file 3 — Table S2 [file JCMM-25-5572-s001.csv]

ENSEMBL	baseMean	Beta	BetaSE	stat	pvalue	padj	gene_biotype	SYMBOL	ENTREZID
ENSG00000007402	263.0315632	-0.028425956	0.003812528	-7.455933594	8.92E-14	1.00E-09	protein_coding	CACNA2D2	9254
ENSG00000165905	140.3363432	0.051550098	0.006927047	7.441857575	9.93E-14	1.00E-09	protein_coding	LARGE2	120071
ENSG00000181577	84.34774615	0.064433511	0.00888654	7.250686314	4.15E-13	2.79E-09	lncRNA	C6orf223	221416
ENSG00000170959	192.0312863	-0.085419261	0.011926759	-7.161984126	7.95E-13	4.01E-09	protein_coding	DCDC1	341019
ENSG00000021645	279.3457245	-0.067197131	0.010087512	-6.661417836	2.71E-11	1.04E-07	protein_coding	NRXN3	9369
ENSG00000154310	541.636505	-0.045311965	0.00682273	-6.641325005	3.11E-11	1.04E-07	protein_coding	TNIK	23043
ENSG00000126218	65.4070818	-0.038836049	0.005931726	-6.54717543	5.86E-11	1.69E-07	protein_coding	F10	2159
ENSG00000253417	1742.457535	0.06596381	0.010152077	6.497568054	8.16E-11	2.06E-07	lncRNA	LINC02159	285629
ENSG00000173898	3239.565508	0.055199196	0.008550234	6.455869529	1.08E-10	2.41E-07	protein_coding	SPTBN2	6712
ENSG00000152578	292.290524	-0.080676433	0.012845901	-6.280325085	3.38E-10	6.81E-07	protein_coding	GRIA4	2893
ENSG00000103187	1572.874371	0.040442656	0.006514135	6.208446145	5.35E-10	9.80E-07	protein_coding	COTL1	23406
ENSG00000167995	23076.85114	0.053791576	0.008726333	6.164281814	7.08E-10	1.19E-06	protein_coding	BEST1	7439
ENSG00000130429	272.7755347	0.026163478	0.004274836	6.120347334	9.34E-10	1.32E-06	protein_coding	ARPC1B	10095
ENSG00000175183	567.0837009	-0.050059866	0.008180871	-6.119136252	9.41E-10	1.32E-06	protein_coding	CSRP2	1466
ENSG00000148604	11926.22317	0.062750589	0.010266327	6.112272533	9.82E-10	1.32E-06	protein_coding	RGR	5995
ENSG00000258311	63.32449839	0.062982586	0.010423737	6.042227124	1.52E-09	1.82E-06	protein_coding
ENSG00000164889	2167.718424	0.030117064	0.004985809	6.040557337	1.54E-09	1.82E-06	protein_coding	SLC4A2	6522
ENSG00000101203	183.2841261	0.044044883	0.007338926	6.001543762	1.95E-09	2.11E-06	protein_coding	COL20A1	57642
ENSG00000174827	23.46814945	-0.089230832	0.014874563	-5.998887554	1.99E-09	2.11E-06	protein_coding	PDZK1	5174
ENSG00000230448	962.5405796	0.047708077	0.008065188	5.915309073	3.31E-09	3.34E-06	lncRNA	LINC00276	100499171
ENSG00000200818	88.26966405	0.038190014	0.006497611	5.877547447	4.16E-09	4.00E-06	snRNA	RNU6-1204P	106481560
ENSG00000243089	76.97374291	0.041876435	0.00715659	5.851450882	4.87E-09	4.35E-06	lncRNA
ENSG00000249669	66.98921822	-0.076896883	0.013173187	-5.837378938	5.30E-09	4.35E-06	lncRNA
ENSG00000181234	249.1174835	-0.046082818	0.007895428	-5.836645875	5.33E-09	4.35E-06	protein_coding	TMEM132C	92293
ENSG00000255440	11.06488404	0.081225471	0.013921274	5.834629006	5.39E-09	4.35E-06	lncRNA
ENSG00000169031	2341.369127	0.030558934	0.005246273	5.824884791	5.72E-09	4.40E-06	protein_coding	COL4A3	1285
ENSG00000132376	4395.332698	0.052486516	0.009018486	5.819881256	5.89E-09	4.40E-06	protein_coding	INPP5K	51763
ENSG00000079819	4128.396532	-0.028689526	0.004951109	-5.794565468	6.85E-09	4.93E-06	protein_coding	EPB41L2	2037
ENSG00000160183	28.96121623	0.062163485	0.010749286	5.783033843	7.34E-09	5.10E-06	protein_coding	TMPRSS3	64699
ENSG00000166292	130.8374394	-0.025372118	0.004397354	-5.769859811	7.93E-09	5.33E-06	protein_coding	TMEM100	55273
ENSG00000140950	388.8583543	0.025690439	0.004466724	5.751517061	8.84E-09	5.73E-06	protein_coding	MEAK7	57707
ENSG00000100344	1603.357109	0.048855439	0.008512495	5.739262035	9.51E-09	5.73E-06	protein_coding	PNPLA3	80339
ENSG00000169710	745.5050701	0.029257377	0.005098791	5.73810088	9.57E-09	5.73E-06	protein_coding	FASN	2194
ENSG00000183111	1077.215824	0.026161815	0.004585294	5.70559133	1.16E-08	6.34E-06	protein_coding	ARHGEF37	389337
ENSG00000084453	1890.192772	0.07910285	0.013872704	5.702050058	1.18E-08	6.34E-06	protein_coding	SLCO1A2	6579
ENSG00000114859	325.2059083	0.041393324	0.007261445	5.700425007	1.20E-08	6.34E-06	protein_coding	CLCN2	1181
ENSG00000260423	65.41456137	0.050366788	0.008835725	5.700356828	1.20E-08	6.34E-06	lncRNA	LINC02367	101930452
ENSG00000189283	1540.892827	0.048417672	0.008520332	5.682603974	1.33E-08	6.86E-06	protein_coding	FHIT	2272
ENSG00000152208	85.35651964	-0.063890762	0.01125194	-5.678199473	1.36E-08	6.86E-06	protein_coding	GRID2	2895
ENSG00000174963	19.75914648	-0.076953794	0.013701753	-5.616346513	1.95E-08	9.36E-06	protein_coding	ZIC4	84107
ENSG00000163053	4624.654738	0.074371704	0.013292807	5.594883381	2.21E-08	1.03E-05	protein_coding	SLC16A14	151473
ENSG00000261452	1545.802442	0.056391476	0.010119949	5.572308561	2.51E-08	1.12E-05	NA
ENSG00000177133	1506.294198	0.042763447	0.007674438	5.572192367	2.52E-08	1.12E-05	lncRNA	PRDM16-DT	440556
ENSG00000159212	6018.591597	0.053930442	0.009685241	5.568311594	2.57E-08	1.12E-05	protein_coding	CLIC6	54102
ENSG00000136943	975.1467413	0.055357744	0.010006756	5.5320369	3.17E-08	1.32E-05	protein_coding	CTSV	1515
ENSG00000171951	178.5233064	-0.05055892	0.009142856	-5.529882767	3.20E-08	1.32E-05	protein_coding	SCG2	7857
ENSG00000182218	266.3725113	0.037895474	0.006865223	5.519919142	3.39E-08	1.35E-05	protein_coding	HHIPL1	84439
ENSG00000163898	108.1651147	0.083812495	0.015188726	5.518072841	3.43E-08	1.35E-05	protein_coding	LIPH	200879
ENSG00000196660	273.4344352	0.061833996	0.011286933	5.478369853	4.29E-08	1.65E-05	protein_coding	SLC30A10	55532
ENSG00000127472	920.6946633	0.061017442	0.01114197	5.476360342	4.34E-08	1.65E-05	protein_coding	PLA2G5	5322
ENSG00000162105	1160.154522	0.043499984	0.007960223	5.464668901	4.64E-08	1.73E-05	protein_coding	SHANK2	22941
ENSG00000102445	40.50727499	0.036690823	0.006729425	5.452296839	4.97E-08	1.81E-05	protein_coding	RUBCNL	80183
ENSG00000165959	193.2421734	-0.034816637	0.006387658	-5.450610561	5.02E-08	1.81E-05	protein_coding	CLMN	79789
ENSG00000152977	191.721471	-0.06531413	0.011989649	-5.447543141	5.11E-08	1.81E-05	protein_coding	ZIC1	7545
ENSG00000136059	164.3921379	0.032632038	0.006001677	5.437153703	5.41E-08	1.88E-05	protein_coding	VILL	50853
ENSG00000100156	462.0441237	0.064842948	0.011942882	5.429422084	5.65E-08	1.93E-05	protein_coding	SLC16A8	23539
ENSG00000112139	82.35540275	-0.062237575	0.011470317	-5.425968132	5.76E-08	1.94E-05	protein_coding	MDGA1	266727
ENSG00000067798	2428.132735	0.040874691	0.007560003	5.406703302	6.42E-08	2.12E-05	protein_coding	NAV3	89795
ENSG00000253778	141.3948725	0.04716872	0.008805817	5.356540898	8.48E-08	2.76E-05	lncRNA
ENSG00000135437	447.6288394	0.058214042	0.010884275	5.348454044	8.87E-08	2.84E-05	protein_coding	RDH5	5959
ENSG00000196104	170.2415082	-0.058707396	0.010988241	-5.342747223	9.15E-08	2.88E-05	protein_coding	SPOCK3	50859
ENSG00000259126	54.73849937	0.059284803	0.011150948	5.31657058	1.06E-07	3.28E-05	lncRNA
ENSG00000196189	918.9382627	0.050407052	0.009494516	5.309070294	1.10E-07	3.36E-05	protein_coding	SEMA4A	64218
ENSG00000068724	575.9687058	0.030523928	0.005765651	5.294098845	1.20E-07	3.57E-05	protein_coding	TTC7A	57217
ENSG00000100918	229.296046	0.037810034	0.007147205	5.290184625	1.22E-07	3.57E-05	protein_coding	REC8	9985
ENSG00000125618	21.42930101	-0.043513954	0.008225529	-5.29010988	1.22E-07	3.57E-05	protein_coding	PAX8	7849
ENSG00000140522	14620.9777	0.057811854	0.010961275	5.274190551	1.33E-07	3.79E-05	protein_coding	RLBP1	6017
ENSG00000185818	66.83353788	0.045369202	0.008626578	5.259235334	1.45E-07	4.05E-05	protein_coding	NAT8L	339983
ENSG00000152936	134.3371966	0.049752029	0.009470281	5.253490432	1.49E-07	4.07E-05	protein_coding	LMNTD1	160492
ENSG00000230453	56.45998549	0.05240243	0.009975439	5.253145385	1.50E-07	4.07E-05	protein_coding	ANKRD18B	441459
ENSG00000079156	321.8206947	-0.05188844	0.009890651	-5.246210675	1.55E-07	4.17E-05	protein_coding	OSBPL6	114880
ENSG00000213988	113.9356421	0.032917081	0.006292455	5.231198198	1.68E-07	4.47E-05	protein_coding	ZNF90	7643
ENSG00000176571	193.9598334	0.052453401	0.010056583	5.215827322	1.83E-07	4.71E-05	protein_coding	CNBD1	168975
ENSG00000262943	133.0217589	0.031856214	0.006109663	5.214070762	1.85E-07	4.71E-05	transcribed_unprocessed_pseudogene	ALOX12P2	245
ENSG00000155265	76.19973086	0.040168589	0.007723296	5.200964846	1.98E-07	4.99E-05	protein_coding	GOLGA7B	401647
ENSG00000175344	98.07854877	0.060723909	0.011688148	5.195340743	2.04E-07	5.08E-05	protein_coding	CHRNA7	1139
ENSG00000100399	203.2755106	0.045879056	0.00885938	5.178585518	2.24E-07	5.46E-05	protein_coding	CHADL	150356
ENSG00000164007	446.1191304	0.054301208	0.010489283	5.176827292	2.26E-07	5.46E-05	protein_coding	CLDN19	149461
ENSG00000065675	870.7407192	0.051776064	0.010004727	5.175159861	2.28E-07	5.46E-05	protein_coding	PRKCQ	5588
ENSG00000141750	189.3798753	-0.079014888	0.015291829	-5.167131307	2.38E-07	5.64E-05	protein_coding	STAC2	342667
ENSG00000182168	384.3257478	-0.041412787	0.008030501	-5.15693664	2.51E-07	5.88E-05	protein_coding	UNC5C	8633
ENSG00000189223	196.9987279	-0.057044912	0.011079008	-5.148918531	2.62E-07	6.07E-05	lncRNA	PAX8-AS1	654433
ENSG00000183423	415.6798309	0.030151147	0.005875226	5.131912919	2.87E-07	6.49E-05	protein_coding	LRIT3	345193
ENSG00000167332	489.2048842	0.056198597	0.010989997	5.113613509	3.16E-07	7.08E-05	protein_coding	OR51E2	81285
ENSG00000166965	278.3657121	0.03119197	0.006109518	5.105471658	3.30E-07	7.31E-05	protein_coding	RCCD1	91433
ENSG00000255028	36.84268041	0.049655215	0.009747668	5.094061163	3.50E-07	7.68E-05	lncRNA
ENSG00000169760	399.1474695	-0.03924619	0.007729776	-5.077273681	3.83E-07	8.30E-05	protein_coding	NLGN1	22871
ENSG00000246379	30.88243674	0.047663958	0.009409859	5.065321018	4.08E-07	8.68E-05	lncRNA	LOC283856	283856
ENSG00000084710	2769.554751	0.051114004	0.010092323	5.064642173	4.09E-07	8.68E-05	protein_coding	EFR3B	22979
ENSG00000119121	151.5258489	0.05011716	0.009956934	5.033392516	4.82E-07	9.91E-05	protein_coding	TRPM6	140803
ENSG00000204128	90.45173037	0.048758207	0.009693064	5.030216016	4.90E-07	9.95E-05	protein_coding	C2orf72	257407
ENSG00000248550	714.7234199	0.039542325	0.007868086	5.025659868	5.02E-07	9.95E-05	lncRNA	OTX2-AS1	100309464
ENSG00000126500	27.87793504	-0.044523552	0.008859846	-5.025318929	5.03E-07	9.95E-05	protein_coding	FLRT1	23769
ENSG00000120262	308.8475546	0.041022935	0.008163961	5.024881464	5.04E-07	9.95E-05	protein_coding	CCDC170	80129
ENSG00000100003	1033.04024	0.042966136	0.008623807	4.982270153	6.28E-07	0.000121782	protein_coding	SEC14L2	23541
ENSG00000133116	188.8816103	0.042024275	0.008460117	4.967339528	6.79E-07	0.000130286	protein_coding	KL	9365
ENSG00000251637	99.04173747	0.042637059	0.00858796	4.964748042	6.88E-07	0.000130792	lncRNA
ENSG00000125378	1677.105501	0.029611869	0.005988841	4.944507552	7.63E-07	0.000143784	protein_coding	BMP4	652
ENSG00000235545	96.4122145	0.049113873	0.009937119	4.942465839	7.71E-07	0.000143953	lncRNA
ENSG00000115616	34.37307932	-0.052543234	0.010647728	-4.934689889	8.03E-07	0.000148434	protein_coding	SLC9A2	6549
ENSG00000152822	99.05604915	-0.066660625	0.013525349	-4.928569563	8.28E-07	0.000150911	protein_coding	GRM1	2911
ENSG00000183273	128.436186	0.060248726	0.012226795	4.927597522	8.32E-07	0.000150911	protein_coding	CCDC60	160777
ENSG00000092758	443.9315154	-0.041849036	0.008498043	-4.924549729	8.46E-07	0.000150911	protein_coding	COL9A3	1299
ENSG00000211787	39.89488608	0.057609547	0.01169876	4.924414616	8.46E-07	0.000150911	TR_V_gene	TRAV8-3	28683
ENSG00000140015	668.9596451	0.058553866	0.011920476	4.912040929	9.01E-07	0.00015796	protein_coding	KCNH5	27133
ENSG00000235912	41.18011836	0.032521012	0.006624473	4.909222694	9.14E-07	0.000158866	processed_pseudogene
ENSG00000089356	247.7249364	0.060216064	0.012311021	4.891232153	1.00E-06	0.000172612	protein_coding	FXYD3	5349
ENSG00000258395	7.024022111	-0.10829999	0.02222156	-4.873644679	1.10E-06	0.000187121	NA
ENSG00000197142	1932.60883	0.035502272	0.007290492	4.869667295	1.12E-06	0.000189323	protein_coding	ACSL5	51703
ENSG00000158008	21.01916872	-0.051035417	0.010485082	-4.867431322	1.13E-06	0.000189881	protein_coding	EXTL1	2134
ENSG00000172987	8.556232773	-0.09477407	0.019532956	-4.852008502	1.22E-06	0.000203568	protein_coding	HPSE2	60495
ENSG00000124920	1779.133133	0.045780576	0.009442551	4.848327218	1.25E-06	0.000205681	protein_coding	MYRF	745
ENSG00000151388	122.909118	0.033698609	0.006953487	4.846289379	1.26E-06	0.000206115	protein_coding	ADAMTS12	81792
ENSG00000157087	1126.021607	0.0434825	0.008980228	4.842026135	1.29E-06	0.000208889	protein_coding	ATP2B2	491
ENSG00000077264	203.361663	-0.031218315	0.006455768	-4.835724797	1.33E-06	0.000213893	protein_coding	PAK3	5063
ENSG00000259905	8.3490971	-0.084822219	0.017548277	-4.833649384	1.34E-06	0.00021442	lncRNA	PWRN1	791114
ENSG00000174611	64.53180827	0.03888329	0.008062976	4.82244901	1.42E-06	0.000225037	protein_coding	KY	339855
ENSG00000140470	63.66982829	-0.053129441	0.011028655	-4.817399674	1.45E-06	0.000226059	protein_coding	ADAMTS17	170691
ENSG00000120057	3483.487731	0.058307595	0.012164653	4.793198257	1.64E-06	0.00025253	protein_coding	SFRP5	6425
ENSG00000177283	384.3390776	0.025244911	0.005275011	4.785755091	1.70E-06	0.000260087	protein_coding	FZD8	8325
ENSG00000119927	4067.706837	0.047199805	0.009865708	4.784228988	1.72E-06	0.0002601	protein_coding	GPAM	57678
ENSG00000171208	1338.539147	0.056498969	0.011854212	4.766151218	1.88E-06	0.000281897	protein_coding	NETO2	81831
ENSG00000189129	302.3781003	0.031363822	0.006643902	4.720693107	2.35E-06	0.00034577	protein_coding	PLAC9	219348
ENSG00000092439	8395.152445	0.028482552	0.006042345	4.713824054	2.43E-06	0.000355047	protein_coding	TRPM7	54822
ENSG00000125398	2273.747644	0.044306001	0.009435512	4.695664954	2.66E-06	0.000383319	protein_coding	SOX9	6662
ENSG00000241022	12.1358223	0.064063438	0.013644291	4.695255957	2.66E-06	0.000383319	processed_pseudogene
ENSG00000178772	43.10972996	0.070540827	0.015030785	4.693090059	2.69E-06	0.000384654	protein_coding	CPN2	1370
ENSG00000127249	448.3100559	0.043447445	0.009266524	4.688645384	2.75E-06	0.000390334	protein_coding	ATP13A4	84239
ENSG00000144791	837.9797539	0.02798704	0.005971352	4.686885259	2.77E-06	0.000390951	protein_coding	LIMD1	8994
ENSG00000214548	266.0364887	-0.044880372	0.009591834	-4.679018942	2.88E-06	0.000402404	lncRNA	MEG3	55384
ENSG00000157890	159.4863717	-0.053563431	0.011449771	-4.678122425	2.90E-06	0.000402404	protein_coding	MEGF11	84465
ENSG00000180447	477.8484387	-0.033740959	0.007240026	-4.660336956	3.16E-06	0.000435785	protein_coding	GAS1	2619
ENSG00000179954	33.16224101	-0.040519504	0.008726101	-4.643483348	3.43E-06	0.000469689	protein_coding	SSC5D	284297
ENSG00000268119	109.4967427	0.040977989	0.00883773	4.636709703	3.54E-06	0.000482061	lncRNA	LOC105372321	105372321
ENSG00000142549	9.801364373	-0.104955971	0.022662227	-4.631317639	3.63E-06	0.000491262	protein_coding	IGLON5	402665
ENSG00000101076	269.7622267	0.049834929	0.010763439	4.630019424	3.66E-06	0.000491262	protein_coding	HNF4A	3172
ENSG00000173638	256.6782595	0.030573485	0.006610784	4.624789824	3.75E-06	0.000500484	protein_coding	SLC19A1	6573
ENSG00000172318	44.77115181	-0.061849526	0.013402569	-4.614751352	3.94E-06	0.000521838	protein_coding	B3GALT1	8708
ENSG00000254631	12.15713913	0.075419291	0.016370002	4.607164505	4.08E-06	0.0005377	lncRNA
ENSG00000189212	20.77838905	-0.064353508	0.014000599	-4.596482588	4.30E-06	0.000558151	transcribed_unprocessed_pseudogene
ENSG00000151692	455.7590621	-0.026213452	0.005718682	-4.583827646	4.57E-06	0.000586059	protein_coding	RNF144A	9781
ENSG00000116985	105.3245422	0.067676532	0.014771654	4.581513483	4.62E-06	0.000588832	protein_coding	BMP8B	656
ENSG00000114115	3524.180298	0.051619506	0.011290199	4.572063293	4.83E-06	0.000612156	protein_coding	RBP1	5947
ENSG00000075035	198.9503762	-0.073721501	0.01615656	-4.562945286	5.04E-06	0.000635367	protein_coding	WSCD2	9671
ENSG00000254890	12.07692807	0.064460581	0.014132403	4.561190441	5.09E-06	0.000635927	processed_pseudogene
ENSG00000138798	1212.54622	0.025906423	0.005681043	4.56015257	5.11E-06	0.000635927	protein_coding	EGF	1950
ENSG00000117984	5468.611229	0.043031118	0.009440854	4.557968547	5.17E-06	0.000638632	protein_coding	CTSD	1509
ENSG00000254102	7.241847634	-0.136841237	0.030074963	-4.550005214	5.36E-06	0.000656913	lncRNA	LOC401463	401463
ENSG00000149452	2281.69023	0.049471333	0.010877237	4.548152687	5.41E-06	0.000657055	protein_coding	SLC22A8	9376
ENSG00000100350	275.1599001	0.027373655	0.006026365	4.542315703	5.56E-06	0.000667353	protein_coding	FOXRED2	80020
ENSG00000232044	635.2603164	0.052007989	0.011450723	4.541895521	5.58E-06	0.000667353	lncRNA
ENSG00000233705	313.1644948	0.058776266	0.012943167	4.541104046	5.60E-06	0.000667353	lncRNA
ENSG00000141526	1362.280073	0.047118299	0.010413746	4.524625401	6.05E-06	0.000710961	protein_coding	SLC16A3	9123
ENSG00000150672	1218.648621	-0.046553282	0.010290243	-4.524021847	6.07E-06	0.000710961	protein_coding	DLG2	1740
ENSG00000138771	1629.82248	0.03920667	0.008670814	4.52168295	6.13E-06	0.000714709	protein_coding	SHROOM3	57619
ENSG00000009694	370.8671852	-0.045728366	0.010121741	-4.517835885	6.25E-06	0.000719496	protein_coding	TENM1	10178
ENSG00000010379	4669.007515	0.03732311	0.00827925	4.508030468	6.54E-06	0.000745282	protein_coding	SLC6A13	6540
ENSG00000116690	213.4384035	-0.099805487	0.022139827	-4.507961521	6.55E-06	0.000745282	protein_coding	PRG4	10216
ENSG00000225857	93.31797504	0.057126007	0.012679938	4.505227512	6.63E-06	0.000750701	lncRNA
ENSG00000113805	1049.58211	0.039837083	0.008848619	4.502067837	6.73E-06	0.000757695	protein_coding	CNTN3	5067
ENSG00000180332	336.050655	0.068497622	0.015235515	4.495917837	6.93E-06	0.000775599	protein_coding	KCTD4	386618
ENSG00000198133	141.3905356	0.034927223	0.007780625	4.488999736	7.16E-06	0.000794232	protein_coding	TMEM229B	161145
ENSG00000254798	18.26378429	0.054347037	0.012108033	4.488510665	7.17E-06	0.000794232	processed_pseudogene
ENSG00000174238	9576.449666	0.052029158	0.011608705	4.481908764	7.40E-06	0.000814732	protein_coding	PITPNA	5306
ENSG00000091428	3078.2558	0.039473306	0.008809687	4.480670829	7.44E-06	0.000815019	protein_coding	RAPGEF4	11069
ENSG00000178445	992.6051023	0.037008489	0.008262372	4.479160442	7.49E-06	0.00081637	protein_coding	GLDC	2731
ENSG00000165300	42.91620803	-0.045656222	0.010204738	-4.474021984	7.68E-06	0.000831752	protein_coding	SLITRK5	26050
ENSG00000151320	2388.407048	0.046096459	0.01030731	4.472210438	7.74E-06	0.000834345	protein_coding	AKAP6	9472
ENSG00000140526	8177.341906	0.045724348	0.010235589	4.467192703	7.93E-06	0.000849606	protein_coding	ABHD2	11057
ENSG00000167757	32.94155661	0.07274159	0.016300002	4.462673586	8.09E-06	0.000863138	protein_coding	KLK11	11012
ENSG00000188783	2278.555243	-0.038225917	0.008569852	-4.460510654	8.18E-06	0.000867307	protein_coding	PRELP	5549
ENSG00000187783	653.712169	0.038465566	0.008626108	4.459202797	8.23E-06	0.000868047	protein_coding	TMEM72	643236
ENSG00000163545	182.1245952	0.046317026	0.010392755	4.456664954	8.32E-06	0.000873808	protein_coding	NUAK2	81788
ENSG00000129993	20.93927774	-0.046006352	0.010329874	-4.453718397	8.44E-06	0.000881302	protein_coding	CBFA2T3	863
ENSG00000162782	56.79052729	0.034524676	0.007757003	4.450775282	8.56E-06	0.000888862	protein_coding	TDRD5	163589
ENSG00000187889	1142.613666	0.034234649	0.007710084	4.44024331	8.99E-06	0.000928709	protein_coding	FYB2	199920
ENSG00000198756	397.9379226	-0.033158611	0.00747023	-4.438767127	9.05E-06	0.00093033	protein_coding	COLGALT2	23127
ENSG00000170745	473.84772	0.043077676	0.009710446	4.436219991	9.16E-06	0.000936622	protein_coding	KCNS3	3790
ENSG00000225940	91.70700071	0.049043214	0.011084842	4.424349411	9.67E-06	0.000983958	lncRNA
ENSG00000251859	23.82612726	0.060205922	0.013610753	4.42340861	9.72E-06	0.000983958	snRNA	RNU6-1288P	106480128
ENSG00000060709	94.35577033	-0.051128113	0.011566588	-4.420328099	9.86E-06	0.0009931	protein_coding	RIMBP2	23504
ENSG00000073792	248.4511007	-0.036455874	0.008290967	-4.397059337	1.10E-05	0.001091892	protein_coding	IGF2BP2	10644
ENSG00000142611	942.5513017	0.030409585	0.006916678	4.396559583	1.10E-05	0.001091892	protein_coding	PRDM16	63976
ENSG00000164056	488.3896833	0.026323428	0.005991489	4.393470206	1.12E-05	0.001102103	protein_coding	SPRY1	10252
ENSG00000188937	68.25314883	0.049430755	0.01125459	4.392053001	1.12E-05	0.001103902	protein_coding	NYX	60506
ENSG00000225746	83.12872339	-0.032097241	0.007313622	-4.388693144	1.14E-05	0.001115649	lncRNA
ENSG00000147003	1690.888814	0.051522585	0.011743633	4.387278333	1.15E-05	0.001117504	protein_coding	CLTRN	57393
ENSG00000156097	298.42865	0.036373329	0.008302075	4.381233695	1.18E-05	0.001143441	protein_coding	GPR61	83873
ENSG00000156925	57.81840579	-0.058342825	0.013322639	-4.379224438	1.19E-05	0.001148512	protein_coding	ZIC3	7547
ENSG00000112297	4337.084814	0.033739734	0.007713267	4.374246685	1.22E-05	0.001169436	protein_coding	CRYBG1	202
ENSG00000131941	110.2746354	-0.028581617	0.006541677	-4.369157177	1.25E-05	0.001188254	protein_coding	RHPN2	85415
ENSG00000107742	239.7529775	-0.038217186	0.008750027	-4.367664722	1.26E-05	0.001188254	protein_coding	SPOCK2	9806
ENSG00000196155	57.65562203	0.030293526	0.006950098	4.3587195	1.31E-05	0.001226354	protein_coding	PLEKHG4	25894
ENSG00000243440	223.9324858	0.065355199	0.015014585	4.352780928	1.34E-05	0.001254227	NA
ENSG00000116039	46.6557324	-0.065753978	0.015141903	-4.342517516	1.41E-05	0.001308238	protein_coding	ATP6V1B1	525
ENSG00000179136	47.74810509	0.052446783	0.012086587	4.339255184	1.43E-05	0.001321718	lncRNA	LINC00670	284034
ENSG00000068078	250.7787163	0.052467502	0.012104538	4.334531444	1.46E-05	0.00134236	protein_coding	FGFR3	2261
ENSG00000006118	609.899864	0.03674668	0.008479013	4.333839074	1.47E-05	0.00134236	protein_coding	TMEM132A	54972
ENSG00000102468	287.812921	-0.046545941	0.010747143	-4.331006145	1.48E-05	0.001353597	protein_coding	HTR2A	3356
ENSG00000113924	442.4641237	0.028081821	0.006497978	4.321624641	1.55E-05	0.0014061	protein_coding	HGD	3081
ENSG00000135063	242.8551341	0.026894545	0.006230261	4.31676084	1.58E-05	0.001421405	protein_coding	FAM189A2	9413
ENSG00000100592	6020.138328	0.032684079	0.007573229	4.315739152	1.59E-05	0.001421405	protein_coding	DAAM1	23002
ENSG00000160229	155.5837638	0.035863454	0.008310502	4.315437754	1.59E-05	0.001421405	protein_coding	ZNF66	7617
ENSG00000062038	2491.419804	0.053174547	0.01232235	4.315292796	1.59E-05	0.001421405	protein_coding	CDH3	1001
ENSG00000173805	6.921549259	-0.064147346	0.014882149	-4.310355124	1.63E-05	0.001447116	protein_coding	HAP1	9001
ENSG00000249242	242.9809427	-0.030656673	0.007119944	-4.305746127	1.66E-05	0.001471099	protein_coding	TMEM150C	441027
ENSG00000134824	1674.58499	0.035721949	0.008300466	4.30360743	1.68E-05	0.001478893	protein_coding	FADS2	9415
ENSG00000149150	134.1280212	-0.042001424	0.009768765	-4.299563508	1.71E-05	0.001499588	protein_coding	SLC43A1	8501
ENSG00000135912	1005.437783	0.03491683	0.008127468	4.296151088	1.74E-05	0.001516254	protein_coding	TTLL4	9654
ENSG00000248590	190.1079542	0.036219309	0.008435897	4.293474722	1.76E-05	0.001528041	transcribed_processed_pseudogene
ENSG00000166501	1630.501046	0.033275556	0.007754806	4.290959092	1.78E-05	0.001536855	protein_coding	PRKCB	5579
ENSG00000116667	1562.161959	-0.029071009	0.006775997	-4.29029231	1.78E-05	0.001536855	protein_coding	C1orf21	81563
ENSG00000114646	1144.582652	0.050923155	0.011885874	4.284342475	1.83E-05	0.001571844	protein_coding	CSPG5	10675
ENSG00000232803	58.2996242	-0.036086573	0.008429576	-4.28094747	1.86E-05	0.001589256	lncRNA	SLCO4A1-AS1	100127888
ENSG00000185532	382.1987556	-0.033814194	0.007901528	-4.27944987	1.87E-05	0.001593236	protein_coding	PRKG1	5592
ENSG00000249306	33.08581791	0.05917213	0.013831179	4.278169555	1.88E-05	0.001593824	lncRNA	LINC01411	101928176
ENSG00000126259	65.68382916	0.070042814	0.01637472	4.277496932	1.89E-05	0.001593824	protein_coding	KIRREL2	84063
ENSG00000170439	88.5317394	0.043336891	0.010151833	4.268873583	1.96E-05	0.001649794	protein_coding	METTL7B	196410
ENSG00000152495	87.2835656	-0.043501119	0.010198947	-4.265255786	2.00E-05	0.001664289	protein_coding	CAMK4	814
ENSG00000125869	35.1782796	-0.041042393	0.009622914	-4.26506924	2.00E-05	0.001664289	protein_coding	LAMP5	24141
ENSG00000162073	456.733333	0.046459953	0.010897089	4.263519787	2.01E-05	0.001668981	protein_coding	PAQR4	124222
ENSG00000111371	1480.761377	-0.042253833	0.009914246	-4.261931177	2.03E-05	0.001674003	protein_coding	SLC38A1	81539
ENSG00000153790	411.5119381	0.05141496	0.012070309	4.259622615	2.05E-05	0.001680223	protein_coding	C7orf31	136895
ENSG00000256391	40.7019074	-0.074981316	0.017604231	-4.259278079	2.05E-05	0.001680223	NA
ENSG00000259264	216.0912413	0.036823401	0.008662898	4.250702505	2.13E-05	0.00173179	NA
ENSG00000186439	242.7224804	-0.036383711	0.008562083	-4.249399601	2.14E-05	0.001734897	protein_coding	TRDN	10345
ENSG00000110675	92.1012578	-0.04996188	0.011765659	-4.246415815	2.17E-05	0.001751119	protein_coding	ELMOD1	55531
ENSG00000117598	44.48484844	-0.062650485	0.014765798	-4.242946108	2.21E-05	0.001767644	protein_coding	PLPPR5	163404
ENSG00000150656	1337.779241	0.062366965	0.014700444	4.242522628	2.21E-05	0.001767644	protein_coding	CNDP1	84735
ENSG00000168671	114.6078365	0.064055663	0.015106398	4.240300151	2.23E-05	0.001778181	protein_coding	UGT3A2	167127
ENSG00000182985	2643.787172	-0.040198829	0.009491044	-4.235448471	2.28E-05	0.001809861	protein_coding	CADM1	23705
ENSG00000198785	24.249749	-0.049220019	0.011628209	-4.232811627	2.31E-05	0.001811093	protein_coding	GRIN3A	116443
ENSG00000116990	73.29676482	0.050155586	0.011857744	4.229774899	2.34E-05	0.001827337	protein_coding	MYCL	4610
ENSG00000256956	22.57075319	-0.063619729	0.015044972	-4.228637252	2.35E-05	0.001829509	NA
ENSG00000224593	8.463438064	-0.065880276	0.01559468	-4.22453539	2.39E-05	0.001855984	transcribed_processed_pseudogene	RPL21P72	100271181
ENSG00000116791	1525.010259	0.030513444	0.007234452	4.217796217	2.47E-05	0.00190499	protein_coding	CRYZ	1429
ENSG00000091986	2795.272321	0.032350901	0.007672366	4.216548096	2.48E-05	0.001908248	protein_coding	CCDC80	151887
ENSG00000163331	677.4131989	-0.031398391	0.007452188	-4.213311738	2.52E-05	0.001921145	protein_coding	DAPL1	92196
ENSG00000255746	325.6854116	0.031163757	0.007398979	4.211899345	2.53E-05	0.001925904	lncRNA	LOC102723544	102723544
ENSG00000057704	1040.327251	0.025870221	0.006150039	4.206513602	2.59E-05	0.001964943	protein_coding	TMCC3	57458
ENSG00000188687	4316.701281	0.050634677	0.012045828	4.203503367	2.63E-05	0.001969063	protein_coding	SLC4A5	57835
ENSG00000159399	927.477832	-0.054803258	0.013044555	-4.201236261	2.65E-05	0.00197421	protein_coding	HK2	3099
ENSG00000198719	144.023296	-0.025593192	0.006101561	-4.194532122	2.73E-05	0.002018614	protein_coding	DLL1	28514
ENSG00000169436	12.35258783	-0.071629661	0.017095942	-4.189863347	2.79E-05	0.002053078	protein_coding	COL22A1	169044
ENSG00000268892	131.4363047	0.067256485	0.016069997	4.185220643	2.85E-05	0.002087876	unprocessed_pseudogene
ENSG00000099954	181.664699	-0.039649103	0.009477766	-4.183380706	2.87E-05	0.002097131	protein_coding	CECR2	27443
ENSG00000135476	55.60272622	0.027976995	0.006690195	4.181790935	2.89E-05	0.002097131	protein_coding	ESPL1	9700
ENSG00000197565	125.2342782	-0.044859347	0.01072741	-4.181750133	2.89E-05	0.002097131	protein_coding	COL4A6	1288
ENSG00000119655	1997.354492	0.028558043	0.006832049	4.180011328	2.91E-05	0.002105657	protein_coding	NPC2	10577
ENSG00000165078	86.53138398	-0.043340208	0.010374998	-4.177370292	2.95E-05	0.002122639	protein_coding	CPA6	57094
ENSG00000171130	557.0757696	0.033160444	0.007959263	4.166270583	3.10E-05	0.002220692	protein_coding	ATP6V0E2	155066
ENSG00000181218	267.5437945	0.029492184	0.007088597	4.160510603	3.18E-05	0.002269375	protein_coding	H2AW	92815
ENSG00000198088	24.84283205	0.032657419	0.007857488	4.156216341	3.24E-05	0.002298228	protein_coding	NUP62CL	54830
ENSG00000144229	624.2198582	-0.026684537	0.006420712	-4.156009273	3.24E-05	0.002298228	protein_coding	THSD7B	80731
ENSG00000228540	35.76220128	0.038990753	0.009385158	4.154512324	3.26E-05	0.002305208	lncRNA
ENSG00000259235	33.42623411	0.034975745	0.008421792	4.1530051	3.28E-05	0.002312336	lncRNA
ENSG00000162630	82.27305668	-0.065803065	0.015856024	-4.150035649	3.32E-05	0.002334377	protein_coding	B3GALT2	8707
ENSG00000183145	15.69116564	0.050766325	0.012250929	4.143875679	3.41E-05	0.002381414	protein_coding	RIPPLY3	53820
ENSG00000185008	949.8326326	0.049657602	0.011993603	4.140340855	3.47E-05	0.002410072	protein_coding	ROBO2	6092
ENSG00000135414	1747.205645	0.04506477	0.010894657	4.136410037	3.53E-05	0.002443285	protein_coding	GDF11	10220
ENSG00000225127	16.16902592	0.070257464	0.017005278	4.131509219	3.60E-05	0.002475922	lncRNA	LINC00237	105372556
ENSG00000254115	41.52238776	0.045463864	0.011005519	4.131005834	3.61E-05	0.002475922	lncRNA
ENSG00000111863	4649.237333	0.036960947	0.008953939	4.127897893	3.66E-05	0.002501109	protein_coding	ADTRP	84830
ENSG00000116183	800.921056	-0.079363488	0.019242708	-4.124340852	3.72E-05	0.002523412	protein_coding	PAPPA2	60676
ENSG00000183023	1144.368581	-0.035480403	0.008602769	-4.124300407	3.72E-05	0.002523412	protein_coding	SLC8A1	6546
ENSG00000228063	18.32433215	0.038134727	0.009249224	4.123019172	3.74E-05	0.002528979	lncRNA	LYPLAL1-DT	643723
ENSG00000164292	8291.854772	0.028714543	0.006971351	4.118934923	3.81E-05	0.002565608	protein_coding	RHOBTB3	22836
ENSG00000132386	62805.4849	0.034054545	0.008271549	4.11707007	3.84E-05	0.002573827	protein_coding	SERPINF1	5176
ENSG00000213976	42.7452176	0.036853338	0.008952344	4.116613427	3.84E-05	0.002573827	unprocessed_pseudogene
ENSG00000145808	175.8162058	0.032604137	0.007926353	4.113384584	3.90E-05	0.002593414	protein_coding	ADAMTS19	171019
ENSG00000118322	2209.102249	0.051338328	0.012500965	4.106749181	4.01E-05	0.00265458	protein_coding	ATP10B	23120
ENSG00000172164	1364.39078	0.040393347	0.009836484	4.106482386	4.02E-05	0.00265458	protein_coding	SNTB1	6641
ENSG00000162595	87.93686915	-0.029866492	0.007277784	-4.10378926	4.06E-05	0.00267691	protein_coding	DIRAS3	9077
ENSG00000139155	1424.06091	0.058112167	0.014170835	4.100828626	4.12E-05	0.002702562	protein_coding	SLCO1C1	53919
ENSG00000178662	2335.348006	0.03563015	0.008691089	4.099618811	4.14E-05	0.002707907	protein_coding	CSRNP3	80034
ENSG00000136541	7236.356983	0.075933114	0.018539717	4.095699826	4.21E-05	0.002736763	protein_coding	ERMN	57471
ENSG00000043355	46.20554208	-0.066507143	0.016238421	-4.095665751	4.21E-05	0.002736763	protein_coding	ZIC2	7546
ENSG00000130876	63.69302799	0.054027831	0.013205889	4.091192151	4.29E-05	0.002772217	protein_coding	SLC7A10	56301
ENSG00000165548	171.8464092	0.04023225	0.009836086	4.090270458	4.31E-05	0.002774365	protein_coding	TMEM63C	57156
ENSG00000182747	105.0602206	-0.049228788	0.012043704	-4.087512221	4.36E-05	0.002798221	protein_coding	SLC35D3	340146
ENSG00000117152	172.803146	-0.049559394	0.012130732	-4.085441492	4.40E-05	0.002798221	protein_coding	RGS4	5999
ENSG00000223414	206.1452269	-0.060042161	0.01469848	-4.084923004	4.41E-05	0.002798221	NA
ENSG00000143479	146.2512556	-0.027590448	0.00675422	-4.084919635	4.41E-05	0.002798221	protein_coding	DYRK3	8444
ENSG00000180720	44.6733736	-0.047449146	0.011616579	-4.084605625	4.42E-05	0.002798221	protein_coding	CHRM4	1132
ENSG00000258998	152.1050837	0.0536077	0.013140523	4.079571158	4.51E-05	0.002840458	lncRNA
ENSG00000180914	120.960424	-0.089253654	0.021932634	-4.069445364	4.71E-05	0.002949568	protein_coding	OXTR	5021
ENSG00000175155	721.1154857	-0.026536362	0.006529634	-4.063989088	4.82E-05	0.003010064	protein_coding	YPEL2	388403
ENSG00000165606	6.553717999	0.08264789	0.020340296	4.063258911	4.84E-05	0.00301018	protein_coding	DRGX	644168
ENSG00000119888	45.95255719	-0.053143705	0.013090338	-4.059765618	4.91E-05	0.003046169	protein_coding	EPCAM	4072
ENSG00000105699	471.9197069	0.037322302	0.009196878	4.058149029	4.95E-05	0.003057918	protein_coding	LSR	51599
ENSG00000073605	45.09402929	-0.030903666	0.00761745	-4.056956848	4.97E-05	0.003064164	protein_coding	GSDMB	55876
ENSG00000170044	40.42842053	-0.03353823	0.008273361	-4.053761329	5.04E-05	0.003096873	protein_coding	ZPLD1	131368
ENSG00000165092	1683.380284	-0.033451982	0.008261486	-4.049148348	5.14E-05	0.003148946	protein_coding	ALDH1A1	216
ENSG00000255371	19.05200863	0.054738859	0.013533713	4.044629879	5.24E-05	0.003200568	lncRNA
ENSG00000163694	2123.887417	0.029853889	0.007385883	4.042020577	5.30E-05	0.003226624	protein_coding	RBM47	54502
ENSG00000199400	39.11376879	0.06497826	0.016084477	4.039811822	5.35E-05	0.00324735	misc_RNA	RNY4P19	100169834
ENSG00000183831	38.43630498	-0.036764113	0.00910818	-4.036384154	5.43E-05	0.003275406	protein_coding	ANKRD45	339416
ENSG00000188517	753.5171611	-0.034939355	0.008663024	-4.033159095	5.50E-05	0.00331079	protein_coding	COL25A1	84570
ENSG00000125462	217.4694415	0.039195673	0.009722411	4.03147681	5.54E-05	0.003324658	lncRNA	MIR9-1HG	10485
ENSG00000137261	29.47209242	-0.060254041	0.014967563	-4.025641296	5.68E-05	0.003398087	protein_coding	KIAA0319	9856
ENSG00000004864	1088.763622	0.027401518	0.006809152	4.024218736	5.72E-05	0.003408486	protein_coding	SLC25A13	10165
ENSG00000127586	28.09350158	0.028742568	0.007143733	4.023466137	5.73E-05	0.003408486	protein_coding	CHTF18	63922
ENSG00000163029	3860.309075	0.034587035	0.008598884	4.022270174	5.76E-05	0.003408486	protein_coding	SMC6	79677
ENSG00000152910	18.14262061	-0.099597546	0.024762298	-4.022144648	5.77E-05	0.003408486	protein_coding	CNTNAP4	85445
ENSG00000130427	17.03378825	0.056950907	0.014164072	4.020800499	5.80E-05	0.003417972	protein_coding	EPO	2056
ENSG00000220377	239.7359619	0.099616366	0.024802176	4.016436607	5.91E-05	0.003471703	unprocessed_pseudogene
ENSG00000269936	11.3618207	-0.079418649	0.019788456	-4.013382697	5.99E-05	0.003496559	NA
ENSG00000197587	15.24331264	0.073263533	0.018274872	4.008976601	6.10E-05	0.003536548	protein_coding	DMBX1	127343
ENSG00000161509	5.129561271	-0.08756727	0.021845264	-4.008524196	6.11E-05	0.003536548	protein_coding	GRIN2C	2905
ENSG00000151834	27.77597359	-0.035392696	0.008831252	-4.007664541	6.13E-05	0.003536548	protein_coding	GABRA2	2555
ENSG00000106066	2483.042074	0.033989141	0.008481805	4.007300562	6.14E-05	0.003536548	protein_coding	CPVL	54504
ENSG00000186481	1050.752049	0.050175413	0.012528888	4.004777947	6.21E-05	0.00356012	transcribed_unprocessed_pseudogene
ENSG00000103710	296.0461296	0.054997903	0.013734423	4.004383847	6.22E-05	0.00356012	protein_coding	RASL12	51285
ENSG00000170011	7979.775715	0.039838559	0.009959958	3.999872319	6.34E-05	0.003618395	protein_coding	MYRIP	25924
ENSG00000262061	17.00316466	-0.066008872	0.016521237	-3.995395361	6.46E-05	0.003677045	lncRNA
ENSG00000174469	226.2499031	-0.063472664	0.015898497	-3.992368827	6.54E-05	0.003703384	protein_coding	CNTNAP2	26047
ENSG00000163406	1012.341142	-0.040630501	0.010183316	-3.989908667	6.61E-05	0.003731524	protein_coding	SLC15A2	6565
ENSG00000116745	63520.57113	0.080568775	0.020217091	3.985181432	6.74E-05	0.003780143	protein_coding	RPE65	6121
ENSG00000114200	33.68824713	-0.042792733	0.010738855	-3.98485041	6.75E-05	0.003780143	protein_coding	BCHE	590
ENSG00000164626	11.43418644	0.05749521	0.014465944	3.974521818	7.05E-05	0.003937053	protein_coding	KCNK5	8645
ENSG00000183196	21.04135498	-0.046857347	0.011793347	-3.973201837	7.09E-05	0.003938907	protein_coding	CHST6	4166
ENSG00000159166	19.04064013	0.061331628	0.01543674	3.973094493	7.09E-05	0.003938907	protein_coding	LAD1	3898
ENSG00000216775	1257.53475	0.076381209	0.019252566	3.967326154	7.27E-05	0.004013324	transcribed_unprocessed_pseudogene	LOC730101	730101
ENSG00000198753	73.2226715	0.045637744	0.011510817	3.964770007	7.35E-05	0.004031407	protein_coding	PLXNB3	5365
ENSG00000155897	17.56795737	-0.076222428	0.019228617	-3.964009883	7.37E-05	0.004031407	protein_coding	ADCY8	114
ENSG00000132164	16.60528023	-0.102045025	0.02574685	-3.963398487	7.39E-05	0.004031407	protein_coding	SLC6A11	6538
ENSG00000167371	27.28062388	-0.03630541	0.009161335	-3.962895373	7.40E-05	0.004031407	protein_coding	PRRT2	112476
ENSG00000200753	23.62982451	0.04426086	0.011170315	3.96236436	7.42E-05	0.004031407	snoRNA
ENSG00000168672	3835.144728	0.031463319	0.007947729	3.958780849	7.53E-05	0.004065874	protein_coding	LRATD2	157638
ENSG00000178295	1191.439586	0.047576834	0.012019183	3.958408391	7.55E-05	0.004065874	protein_coding	GEN1	348654
ENSG00000144810	6418.041565	0.032096213	0.008111301	3.956974882	7.59E-05	0.004077773	protein_coding	COL8A1	1295
ENSG00000112902	780.106492	-0.030068816	0.007599976	-3.956435699	7.61E-05	0.004077773	protein_coding	SEMA5A	9037
ENSG00000112333	360.3383433	0.046992863	0.011879597	3.95576225	7.63E-05	0.004078432	protein_coding	NR2E1	7101
ENSG00000237943	128.1234064	0.051005164	0.012909054	3.951115579	7.78E-05	0.004134706	lncRNA	PRKCQ-AS1	439949
ENSG00000156414	1304.441383	0.033632859	0.008513336	3.950608535	7.80E-05	0.004134706	protein_coding	TDRD9	122402
ENSG00000235027	44.2943591	0.038505082	0.009749065	3.949618098	7.83E-05	0.004140615	lncRNA
ENSG00000198944	190.1675699	0.036311345	0.009201933	3.946056271	7.94E-05	0.004180716	protein_coding	SOWAHA	134548
ENSG00000182916	104.1871629	-0.030086131	0.007650933	-3.932348094	8.41E-05	0.004403525	protein_coding	TCEAL7	56849
ENSG00000231992	128.0529075	0.036396514	0.009258945	3.930956927	8.46E-05	0.004417612	lncRNA
ENSG00000101439	7864.843771	0.043285272	0.011013198	3.930308969	8.48E-05	0.004418089	protein_coding	CST3	1471
ENSG00000136267	28.82800976	-0.081582093	0.020766193	-3.928601302	8.54E-05	0.004438106	protein_coding	DGKB	1607
ENSG00000182938	18.39806858	0.061341966	0.015636907	3.922896425	8.75E-05	0.004532877	protein_coding	OTOP3	347741
ENSG00000184254	8027.309616	0.035070647	0.008950657	3.918220488	8.92E-05	0.0046089	protein_coding	ALDH1A3	220
ENSG00000187258	14.41455625	-0.074008263	0.018890972	-3.917652453	8.94E-05	0.0046089	protein_coding	NPSR1	387129
ENSG00000258487	15.97026969	0.050554799	0.012916663	3.913920925	9.08E-05	0.004668807	lncRNA
ENSG00000184302	31.91754015	-0.062199702	0.015896189	-3.912868729	9.12E-05	0.004669942	protein_coding	SIX6	4990
ENSG00000133069	541.0339209	0.02971145	0.007593721	3.912633887	9.13E-05	0.004669942	protein_coding	TMCC2	9911
ENSG00000145284	1034.684065	-0.030771949	0.007870371	-3.909847087	9.24E-05	0.004700604	protein_coding	SCD5	79966
ENSG00000146904	47.76561419	0.046106964	0.011792573	3.909830841	9.24E-05	0.004700604	protein_coding	EPHA1	2041
ENSG00000104205	1165.82713	0.04289627	0.010983336	3.905577421	9.40E-05	0.004772013	protein_coding	SGK3	23678
ENSG00000165478	65.17351371	0.07314519	0.018766427	3.897662064	9.71E-05	0.004918276	protein_coding	HEPACAM	220296
ENSG00000179178	17.70171673	0.061691177	0.01583125	3.896797518	9.75E-05	0.004923488	protein_coding	TMEM125	128218
ENSG00000169933	256.7895598	0.047379065	0.012162455	3.895518095	9.80E-05	0.004937178	protein_coding	FRMPD4	9758
ENSG00000141449	27.13700983	-0.077219588	0.019835018	-3.893093956	9.90E-05	0.004974359	protein_coding	GREB1L	80000
ENSG00000050767	22.46687339	-0.068012082	0.017475962	-3.891750379	9.95E-05	0.004989549	protein_coding	COL23A1	91522
ENSG00000172687	187.4283932	0.031480926	0.008095942	3.888482115	0.000100873	0.005044656	protein_coding	ZNF738	148203
ENSG00000081138	22.02331324	-0.071106475	0.018308726	-3.883747865	0.000102859	0.005118547	protein_coding	CDH7	1005
ENSG00000161649	15.15520336	-0.050838141	0.013130188	-3.871851698	0.000108012	0.005335459	protein_coding	CD300LG	146894
ENSG00000131094	19.0774125	-0.053555783	0.013856204	-3.865112291	0.000111038	0.005456927	protein_coding	C1QL1	10882
ENSG00000150471	165.9612593	-0.040869674	0.01057527	-3.86464582	0.000111251	0.005456927	protein_coding	ADGRL3	23284
ENSG00000180834	45.95280322	0.039110766	0.010120329	3.864574613	0.000111283	0.005456927	protein_coding	MAP6D1	79929
ENSG00000137285	77.02429509	-0.040583298	0.010506159	-3.862810214	0.00011209	0.005483164	protein_coding	TUBB2B	347733
ENSG00000253864	23.32206624	-0.06498384	0.016830787	-3.861010064	0.000112919	0.00551035	NA
ENSG00000178075	727.8432969	0.03623759	0.00939112	3.858708104	0.000113988	0.005549067	protein_coding	GRAMD1C	54762
ENSG00000119686	1365.759756	0.027310234	0.00708148	3.856571424	0.000114989	0.005579331	protein_coding	FLVCR2	55640
ENSG00000157423	55.24906786	-0.044750464	0.011604809	-3.856199886	0.000115163	0.005579331	protein_coding	HYDIN	54768
ENSG00000118298	1356.419345	0.03950319	0.01026208	3.849433148	0.000118391	0.005721971	protein_coding	CA14	23632
ENSG00000253309	515.0275891	0.087121864	0.022660515	3.844655109	0.000120722	0.005820654	protein_coding	SERPINE3	647174
ENSG00000164694	22.20296199	0.041720219	0.010864581	3.840020979	0.000123024	0.00589615	protein_coding	FNDC1	84624
ENSG00000139998	41.01491188	-0.042344057	0.01102785	-3.839738188	0.000123166	0.00589615	protein_coding	RAB15	376267
ENSG00000259439	749.2195722	0.030946781	0.00806394	3.837675229	0.000124205	0.005911384	lncRNA	LINC01833	107985879
ENSG00000154175	2181.653265	-0.029345015	0.007646716	-3.837597273	0.000124244	0.005911384	protein_coding	ABI3BP	25890
ENSG00000178234	3622.858356	0.042094617	0.010969679	3.837360715	0.000124364	0.005911384	protein_coding	GALNT11	63917
ENSG00000156687	118.5992713	-0.034518273	0.008997252	-3.8365351	0.000124782	0.005917024	protein_coding	UNC5D	137970
ENSG00000257139	9.602599591	0.110695617	0.028857267	3.835970204	0.00012507	0.005917024	lncRNA
ENSG00000223392	28.22743152	0.058967123	0.015376992	3.834763081	0.000125685	0.005922159	lncRNA	CLDN10-AS1	100874194
ENSG00000185567	472.4553684	-0.029417054	0.007671468	-3.83460586	0.000125766	0.005922159	protein_coding	AHNAK2	113146
ENSG00000115252	362.9205235	-0.034981647	0.009125005	-3.833603226	0.00012628	0.005929484	protein_coding	PDE1A	5136
ENSG00000100314	9.480380135	-0.133347738	0.034824764	-3.829106675	0.000128609	0.00601192	protein_coding	CABP7	164633
ENSG00000058404	121.9141186	0.033070899	0.008638773	3.828193928	0.000129087	0.00601192	protein_coding	CAMK2B	816
ENSG00000128285	26.15707055	-0.035107249	0.009171057	-3.828048121	0.000129164	0.00601192	protein_coding	MCHR1	2847
ENSG00000237461	21.1571065	0.037709686	0.009873959	3.819104999	0.000133937	0.006207246	lncRNA	LOC101928438	101928438
ENSG00000143341	487.9190682	-0.028701194	0.007515306	-3.819031762	0.000133977	0.006207246	protein_coding	HMCN1	83872
ENSG00000231205	78.62256949	0.02854018	0.007474252	3.818466185	0.000134284	0.006207246	transcribed_unprocessed_pseudogene
ENSG00000105641	462.9768347	0.044061541	0.011543947	3.81685226	0.000135165	0.006233676	protein_coding	SLC5A5	6528
ENSG00000154874	288.0640966	-0.038736896	0.010167128	-3.810013513	0.000138959	0.006394027	transcribed_unprocessed_pseudogene	CCDC144B	284047
ENSG00000184672	18.56018544	-0.067944585	0.017851205	-3.806162362	0.00014114	0.006479568	protein_coding	RALYL	138046
ENSG00000197249	541.2217123	0.025877087	0.006816629	3.796170437	0.000146948	0.006720657	protein_coding	SERPINA1	5265
ENSG00000268335	13.03243703	0.054589464	0.014380841	3.795985432	0.000147058	0.006720657	processed_pseudogene	BNIP3P23	100421697
ENSG00000005421	317.6628656	0.130064505	0.034334051	3.788207347	0.000151738	0.006903231	protein_coding	PON1	5444
ENSG00000140986	70.29067459	0.054684841	0.014451074	3.784136831	0.000154243	0.006969283	protein_coding	RPL3L	6123
ENSG00000074527	1247.413055	0.025517103	0.006744125	3.783604691	0.000154573	0.006969283	protein_coding	NTN4	59277
ENSG00000136928	150.9705656	-0.047843926	0.012648126	-3.782688751	0.000155143	0.006979374	protein_coding	GABBR2	9568
ENSG00000001036	1071.646611	0.02712413	0.007173214	3.781307964	0.000156007	0.007002574	protein_coding	FUCA2	2519
ENSG00000064270	78.89903407	0.040122143	0.010613853	3.780167559	0.000156723	0.007019094	protein_coding	ATP2C2	9914
ENSG00000137252	8.597913405	0.077107279	0.020406484	3.778567675	0.000157733	0.007048671	protein_coding	HCRTR2	3062
ENSG00000165023	291.8400823	-0.047689717	0.012623637	-3.777811249	0.000158213	0.007054467	protein_coding	DIRAS2	54769
ENSG00000113790	1563.44953	0.037296369	0.009878846	3.77537716	0.000159766	0.007080782	protein_coding	EHHADH	1962
ENSG00000173611	1020.954309	0.027864268	0.007381547	3.774854956	0.000160101	0.007080782	protein_coding	SCAI	286205
ENSG00000248485	16.58515209	-0.073506917	0.019473181	-3.774777132	0.000160151	0.007080782	protein_coding	PCP4L1	654790
ENSG00000137463	66.54789446	-0.049751596	0.013183949	-3.773648944	0.000160877	0.007089189	protein_coding	MGARP	84709
ENSG00000135406	23.29652377	-0.044240263	0.011724553	-3.773300684	0.000161102	0.007089189	protein_coding	PRPH	5630
ENSG00000147231	149.4090403	0.029843916	0.007922217	3.767116542	0.000165144	0.007219763	protein_coding	RADX	55086
ENSG00000132563	108.7180017	-0.039422542	0.010470516	-3.76510007	0.000166482	0.007236296	protein_coding	REEP2	51308
ENSG00000147883	79.31297497	0.029416054	0.007813185	3.764924736	0.000166599	0.007236296	protein_coding	CDKN2B	1030
ENSG00000147606	1639.752738	0.04627623	0.012294517	3.763972988	0.000167235	0.007248287	protein_coding	SLC26A7	115111
ENSG00000188732	1139.149842	0.039564709	0.010518722	3.761360646	0.000168992	0.007308704	protein_coding	FAM221A	340277
ENSG00000170873	2154.950994	0.025238317	0.006713143	3.759538258	0.000170227	0.007346381	protein_coding	MTSS1	9788
ENSG00000173535	39.91616381	0.038827021	0.010337296	3.756013093	0.000172642	0.007434658	protein_coding	TNFRSF10C	8794
ENSG00000176720	99.12764413	0.036979727	0.009848965	3.75468157	0.000173562	0.007458355	protein_coding	BOK	666
ENSG00000133392	2287.133233	-0.037537973	0.010000279	-3.753692587	0.000174249	0.007471926	protein_coding	MYH11	4629
ENSG00000138018	2299.831026	0.028111073	0.007492971	3.751659088	0.000175668	0.00751681	protein_coding	SELENOI	85465
ENSG00000249307	40.85784366	-0.054571716	0.014552203	-3.750065625	0.000176788	0.00754871	lncRNA	LINC01088	100505875
ENSG00000176058	290.0358984	0.036152279	0.009646902	3.747553329	0.000178568	0.007592525	protein_coding	TPRN	286262
ENSG00000185915	28.27827869	0.048300112	0.012915248	3.739774265	0.000184186	0.007801144	protein_coding	KLHL34	257240
ENSG00000163817	5858.022986	0.040880684	0.010931848	3.739595053	0.000184317	0.007801144	protein_coding	SLC6A20	54716
ENSG00000262359	62.92140181	-0.042165738	0.011277325	-3.738984103	0.000184765	0.007801144	NA
ENSG00000152254	29.35682055	-0.083281035	0.022277631	-3.738325492	0.00018525	0.007801144	protein_coding	G6PC2	57818
ENSG00000160097	503.3028931	0.038568678	0.010319447	3.737475228	0.000185877	0.007801144	protein_coding	FNDC5	252995
ENSG00000060982	8687.305459	0.048016098	0.012847624	3.737352217	0.000185968	0.007801144	protein_coding	BCAT1	586
ENSG00000079482	1623.857995	0.027176011	0.007295204	3.725188777	0.000195169	0.00816066	protein_coding	OPHN1	4983
ENSG00000021300	5085.320038	0.042788131	0.01149208	3.723271082	0.000196658	0.008205898	protein_coding	PLEKHB1	58473
ENSG00000172137	20.7206904	-0.087985898	0.023653714	-3.719749871	0.00019942	0.008255839	protein_coding	CALB2	794
ENSG00000185652	77.6713952	-0.049732826	0.013370272	-3.719656904	0.000199494	0.008255839	protein_coding	NTF3	4908
ENSG00000072195	22.05502089	-0.041414077	0.011140959	-3.7172812	0.000201378	0.008316757	protein_coding	SPEG	10290
ENSG00000144837	481.2622525	0.028469186	0.007660223	3.716495591	0.000202005	0.008325587	protein_coding	PLA1A	51365
ENSG00000134532	773.0163881	0.029249735	0.007874559	3.71446021	0.000203638	0.008340506	protein_coding	SOX5	6660
ENSG00000228058	40.77993521	0.051460992	0.013855557	3.714104789	0.000203924	0.008340506	lncRNA	LINC01736	101927532
ENSG00000105717	50.99653387	0.03193764	0.008599296	3.713983014	0.000204022	0.008340506	protein_coding	PBX4	80714
ENSG00000001617	144.5999045	-0.02523326	0.006796122	-3.712890856	0.000204905	0.008359637	protein_coding	SEMA3F	6405
ENSG00000254226	11.22279856	-0.061277264	0.01655276	-3.701936367	0.00021396	0.008658947	lncRNA	LINC01933	101927115
ENSG00000179841	77.95306808	0.047329158	0.012791384	3.700081081	0.000215531	0.008705017	protein_coding	AKAP5	9495
ENSG00000132429	163.582288	0.048314336	0.013060436	3.699289558	0.000216204	0.008714744	protein_coding	POPDC3	64208
ENSG00000259070	18.5082297	0.05202989	0.014071603	3.697509736	0.000217725	0.008758537	lncRNA	LINC00639	283547
ENSG00000226124	47.96472945	0.036092428	0.009764969	3.696113097	0.000218925	0.008786668	protein_coding	FTCDNL1	348751
ENSG00000113396	53.04421111	-0.043106921	0.011664127	-3.695683386	0.000219296	0.008786668	protein_coding	SLC27A6	28965
ENSG00000167553	774.9955948	0.027447161	0.007438674	3.689792024	0.000224437	0.008974827	protein_coding	TUBA1C	84790
ENSG00000134438	102.3238343	-0.039370612	0.010671903	-3.689183913	0.000224975	0.008978489	protein_coding	RAX	30062
ENSG00000102452	1607.447845	0.039161129	0.010621805	3.686861825	0.000227037	0.009042875	protein_coding	NALCN	259232
ENSG00000105707	16.05342872	0.033385082	0.009059239	3.685197348	0.000228525	0.009084227	protein_coding	HPN	3249
ENSG00000101144	3326.897455	0.035783754	0.009713752	3.683824185	0.000229761	0.009115351	protein_coding	BMP7	655
ENSG00000172349	289.8242321	0.025083958	0.006811162	3.682772131	0.000230711	0.009135083	protein_coding	IL16	3603
ENSG00000248174	17.88794628	0.072186904	0.019623861	3.678527026	0.000234585	0.009232948	lncRNA	LINC02268	101928509
ENSG00000258548	206.7390624	0.092623706	0.025179878	3.678481064	0.000234627	0.009232948	lncRNA	LINC00645	100505967
ENSG00000250685	17.7093632	0.063999863	0.017400444	3.678059129	0.000235015	0.009232948	lncRNA	LOC654780	654780
ENSG00000168389	147.220114	0.046483146	0.012640284	3.677381469	0.000235641	0.009239492	protein_coding	MFSD2A	84879
ENSG00000131979	417.3070928	0.029789197	0.008102123	3.676715003	0.000236257	0.009242023	protein_coding	GCH1	2643
ENSG00000171033	140.3136844	-0.036809988	0.010012726	-3.6763205	0.000236622	0.009242023	protein_coding	PKIA	5569
ENSG00000080166	25570.84422	-0.033878554	0.009226334	-3.671940775	0.000240715	0.009383713	protein_coding	DCT	1638
ENSG00000125675	49.73177869	-0.065052662	0.017723162	-3.670488486	0.000242087	0.00941482	protein_coding	GRIA3	2892
ENSG00000144290	918.9173857	0.04838202	0.013185593	3.669309234	0.000243207	0.009426132	protein_coding	SLC4A10	57282
ENSG00000160862	353.532762	0.028132842	0.007669316	3.668233586	0.000244232	0.0094477	protein_coding	AZGP1	563
ENSG00000167880	14.55517609	-0.06952759	0.018960187	-3.667030821	0.000245383	0.009464581	protein_coding	EVPL	2125
ENSG00000070731	2896.926559	0.033399483	0.009108626	3.666797018	0.000245608	0.009464581	protein_coding	ST6GALNAC2	10610
ENSG00000214193	64.31680805	-0.032747445	0.008932017	-3.666298872	0.000246086	0.00946493	protein_coding	SH3D21	79729
ENSG00000115896	2202.527872	0.043581881	0.0118918	3.66486846	0.000247466	0.009499856	protein_coding	PLCL1	5334
ENSG00000172366	38.25150113	0.025630796	0.00699665	3.663295229	0.000248991	0.009540248	protein_coding	MCRIP2	84331
ENSG00000259812	17.71060907	0.063782491	0.017421756	3.661082893	0.000251151	0.009604757	NA
ENSG00000261395	7.341641585	0.059449364	0.016242141	3.660192625	0.000252026	0.009619936	transcribed_processed_pseudogene
ENSG00000170425	251.2901915	0.039584533	0.010820645	3.658241507	0.000253952	0.009675127	protein_coding	ADORA2B	136
ENSG00000126861	667.8306547	0.078184317	0.021378978	3.657065231	0.000255119	0.009701279	protein_coding	OMG	4974
ENSG00000199846	66.88186635	0.02798639	0.007657533	3.654752852	0.00025743	0.009752333	snRNA	RNU1-72P	106481955
ENSG00000189139	31.24716987	0.043394811	0.011887442	3.65047503	0.000261756	0.009823884	protein_coding	FSCB	84075
ENSG00000104892	38.62367453	0.038879778	0.010653367	3.649529508	0.000262721	0.009830734	protein_coding	KLC3	147700
ENSG00000178826	61.32708976	0.03750034	0.010283443	3.646671638	0.000265659	0.009914986	protein_coding	TMEM139	135932
ENSG00000109738	136.7087073	0.035215395	0.009658998	3.645864365	0.000266495	0.009925209	protein_coding	GLRB	2743
ENSG00000146070	188.0856982	0.07266265	0.019934981	3.64498215	0.00026741	0.009925209	protein_coding	PLA2G7	7941
ENSG00000117122	41.18869802	-0.032900044	0.009037517	-3.640385255	0.00027223	0.01005503	protein_coding	MFAP2	4237
ENSG00000129270	71.74967354	0.029401543	0.008081053	3.638330536	0.000274411	0.010110569	NA
ENSG00000152092	242.7424139	-0.037668716	0.010354992	-3.637734874	0.000275046	0.010115481	protein_coding	ASTN1	460
ENSG00000129596	2641.799982	0.033033569	0.009082735	3.636962542	0.000275872	0.010127368	protein_coding	CDO1	1036
ENSG00000198855	651.4131352	0.03388206	0.009326566	3.632854813	0.000280303	0.010271312	protein_coding	FICD	11153
ENSG00000113448	3166.500261	-0.027843094	0.007673289	-3.628573407	0.000284992	0.01042418	protein_coding	PDE4D	5144
ENSG00000156206	70.31769497	0.033093108	0.009125812	3.626319429	0.00028749	0.010496499	protein_coding	CFAP161	161502
ENSG00000036828	6.784466285	-0.075137698	0.020724001	-3.625636679	0.00028825	0.010505241	protein_coding	CASR	846
ENSG00000124406	3516.063146	0.029683828	0.008188459	3.625081253	0.000288871	0.010508842	protein_coding	ATP8A1	10396
ENSG00000135697	2025.474389	0.037170518	0.010255351	3.624499926	0.000289521	0.010513528	protein_coding	BCO1	53630
ENSG00000106018	16.41481043	-0.050683281	0.013993037	-3.622035873	0.000292294	0.010595116	protein_coding	VIPR2	7434
ENSG00000162512	465.5445497	0.026583145	0.007340394	3.621487382	0.000292914	0.010596795	protein_coding	SDC3	9672
ENSG00000166535	21.44437276	0.036467723	0.010070991	3.62106616	0.000293391	0.010596795	protein_coding	A2ML1	144568
ENSG00000236782	26.12080802	-0.036935986	0.010203549	-3.619915629	0.000294699	0.010624983	protein_coding
ENSG00000149294	823.8107965	-0.038678869	0.010692482	-3.617389252	0.00029759	0.010704281	protein_coding	NCAM1	4684
ENSG00000239218	31.80433445	-0.036440886	0.01008388	-3.613776306	0.000301769	0.010802596	transcribed_processed_pseudogene
ENSG00000170091	34.39082683	-0.065867959	0.018256182	-3.607981019	0.000308589	0.011027135	protein_coding	NSG2	51617
ENSG00000122034	897.5998441	0.026886872	0.007457431	3.605379949	0.000311697	0.011118465	protein_coding	GTF3A	2971
ENSG00000182612	611.8876591	0.040089341	0.011121915	3.604535723	0.000312711	0.011134958	protein_coding	TSPAN10	83882
ENSG00000183287	431.2060669	-0.037034893	0.010277869	-3.603362925	0.000314126	0.011165616	protein_coding	CCBE1	147372
ENSG00000129538	5551.453977	0.037715252	0.010476873	3.599857577	0.000318392	0.011231865	protein_coding	RNASE1	6035
ENSG00000130234	61.82127814	0.030541631	0.008484863	3.599543132	0.000318777	0.011231865	protein_coding	ACE2	59272
ENSG00000182771	21.61264609	-0.038198535	0.010615344	-3.598426424	0.000320148	0.011260507	protein_coding	GRID1	2894
ENSG00000064309	517.0241076	-0.034619891	0.009625738	-3.5965961	0.000322409	0.011320246	protein_coding	CDON	50937
ENSG00000148948	94.82893985	-0.036729168	0.010216094	-3.595226275	0.00032411	0.011360188	protein_coding	LRRC4C	57689
ENSG00000137460	404.0388667	-0.033875665	0.009427427	-3.593309687	0.000326504	0.011424244	protein_coding	FHDC1	85462
ENSG00000186326	630.3877153	0.03771418	0.010507357	3.589311885	0.000331552	0.011553959	protein_coding	RGS9BP	388531
ENSG00000137441	72.97017505	-0.051071591	0.014229979	-3.589013814	0.000331931	0.011553959	protein_coding	FGFBP2	83888
ENSG00000157992	26.00901621	0.027843581	0.0077605	3.587859322	0.000333404	0.011573461	protein_coding	KRTCAP3	200634
ENSG00000157542	4.875111383	-0.1336388	0.037326946	-3.580223237	0.000343301	0.011847404	protein_coding	KCNJ6	3763
ENSG00000107331	806.0262041	0.027289623	0.007626359	3.578329291	0.000345798	0.011892841	protein_coding	ABCA2	20
ENSG00000155816	80.17991984	-0.046844209	0.013101033	-3.575611938	0.00034941	0.011976193	protein_coding	FMN2	56776
ENSG00000200312	2422.06386	-0.052434836	0.01467001	-3.574287639	0.000351183	0.012000871	misc_RNA
ENSG00000134363	315.6473323	-0.040899426	0.011449888	-3.572037073	0.000354215	0.01207928	protein_coding	FST	10468
ENSG00000212195	117.3679006	0.032341653	0.009057757	3.570602795	0.000356161	0.012125104	snoRNA
ENSG00000141668	7.258014262	-0.085830645	0.024049925	-3.568852858	0.000358548	0.012173238	protein_coding	CBLN2	147381
ENSG00000203867	158.3186225	-0.03279539	0.009196004	-3.566265399	0.000362105	0.01223395	protein_coding	RBM20	282996
ENSG00000230615	45.98234925	0.066706571	0.018708354	3.565603358	0.00036302	0.01223395	lncRNA
ENSG00000148482	9552.909592	0.039467641	0.011070309	3.565179669	0.000363607	0.01223395	protein_coding	SLC39A12	221074
ENSG00000249098	6.600404825	-0.074546787	0.020917974	-3.563766981	0.000365571	0.012279513	processed_pseudogene
ENSG00000146938	95.8501992	-0.051615282	0.014487307	-3.562793434	0.000366929	0.012299551	protein_coding	NLGN4X	57502
ENSG00000201570	41.28739164	0.038018085	0.010672181	3.562353835	0.000367545	0.012299551	snRNA	RNU4-56P	106480547
ENSG00000258725	51.79739972	0.025227392	0.007083172	3.561595371	0.000368608	0.012299551	lncRNA	PRC1-AS1	100507118
ENSG00000180245	3428.523148	0.067891008	0.01906571	3.560895847	0.000369592	0.012306225	protein_coding	RRH	10692
ENSG00000183570	100.6902773	-0.044809208	0.012584788	-3.560585081	0.000370029	0.012306225	protein_coding	PCBP3	54039
ENSG00000164220	927.1575782	0.052856634	0.014849467	3.559497137	0.000371566	0.012336957	protein_coding	F2RL2	2151
ENSG00000112893	4545.763999	0.025155331	0.007070706	3.55768297	0.00037414	0.012381654	protein_coding	MAN2A1	4124
ENSG00000096092	799.7958264	0.039425806	0.011086589	3.556170935	0.000376299	0.012412334	protein_coding	TMEM14A	28978
ENSG00000159164	230.2551097	-0.02905546	0.00817908	-3.552411722	0.000381717	0.012570467	protein_coding	SV2A	9900
ENSG00000155749	54.5835047	-0.030458055	0.008576883	-3.55117999	0.000383508	0.012608844	protein_coding	FLACC1	130540
ENSG00000154975	89.84664312	-0.041151657	0.011591386	-3.550192993	0.000384949	0.012635601	protein_coding	CA10	56934
ENSG00000068976	318.8881234	0.034951308	0.009846474	3.549626969	0.000385777	0.012636101	protein_coding	PYGM	5837
ENSG00000179008	28.44608703	-0.053394208	0.015045896	-3.548755585	0.000387056	0.012642998	protein_coding	C14orf39	317761
ENSG00000139318	2940.412122	0.041522745	0.011718273	3.543418536	0.000394975	0.012822076	protein_coding	DUSP6	1848
ENSG00000159267	1120.176647	0.027028228	0.007627882	3.543346436	0.000395083	0.012822076	protein_coding	HLCS	3141
ENSG00000172346	21.62712591	-0.03549892	0.010026593	-3.540476622	0.000399405	0.012910763	protein_coding	CSDC2	27254
ENSG00000114631	473.1144065	0.033589306	0.009499894	3.535755915	0.00040661	0.013111715	protein_coding	PODXL2	50512
ENSG00000251348	172.8877775	0.026791012	0.007579791	3.534531846	0.000408498	0.013151554	processed_pseudogene
ENSG00000196296	11.42499015	-0.058560588	0.016585117	-3.530912017	0.000414129	0.013311588	protein_coding	ATP2A1	487
ENSG00000102230	246.4241767	0.037337076	0.010590428	3.525549231	0.000422606	0.013540848	protein_coding	PCYT1B	9468
ENSG00000162989	120.082589	-0.034254741	0.009755188	-3.511438327	0.000445689	0.014145533	protein_coding	KCNJ3	3760
ENSG00000215861	14.3819988	-0.054164086	0.01543173	-3.50991665	0.000448247	0.014204361	transcribed_unprocessed_pseudogene
ENSG00000172893	586.3132109	0.0339407	0.00968364	3.504952747	0.000456688	0.014426484	protein_coding	DHCR7	1717
ENSG00000164932	38.65888108	0.036046613	0.010291509	3.50255837	0.000460813	0.014533993	protein_coding	CTHRC1	115908
ENSG00000172399	10.69321472	-0.044572413	0.012729065	-3.501625062	0.00046243	0.014539488	protein_coding	MYOZ2	51778
ENSG00000147255	23.5141731	-0.050866301	0.014554709	-3.494834641	0.000474356	0.014876574	protein_coding	IGSF1	3547
ENSG00000178980	703.7514181	0.025265368	0.007229662	3.494681815	0.000474627	0.014876574	protein_coding	SELENOW	6415
ENSG00000188334	21.53199361	0.043753937	0.012525535	3.493179072	0.000477306	0.014937316	protein_coding	BSPH1	100131137
ENSG00000145949	141.826268	-0.028617059	0.008194529	-3.492215261	0.000479032	0.01496808	protein_coding	MYLK4	340156
ENSG00000263553	6.473135656	-0.090560364	0.025943418	-3.490687456	0.000481779	0.015030625	NA
ENSG00000070886	7.460056114	0.053955796	0.015481323	3.48521871	0.000491735	0.015270302	protein_coding	EPHA8	2046
ENSG00000006042	5785.178696	0.041215414	0.011829663	3.484073338	0.000493844	0.015312208	protein_coding	TMEM98	26022
ENSG00000116761	610.3537394	0.036974713	0.010617989	3.482270701	0.000497181	0.015391985	protein_coding	CTH	1491
ENSG00000179292	58.94768507	0.058240597	0.016750244	3.476999833	0.000507058	0.015601908	protein_coding	TMEM151A	256472
ENSG00000018625	2100.32786	-0.069843897	0.020091183	-3.47634568	0.000508297	0.015616175	protein_coding	ATP1A2	477
ENSG00000203801	11.90170154	-0.041154934	0.011843548	-3.474882081	0.000511078	0.015677725	lncRNA	LINC00222	387111
ENSG00000091137	522.9967129	0.040923127	0.011783035	3.47305478	0.00051457	0.015736985	protein_coding	SLC26A4	5172
ENSG00000258399	34.96193189	-0.039084198	0.011253553	-3.473054191	0.000514571	0.015736985	lncRNA
ENSG00000091490	2957.522157	0.041071896	0.011827477	3.472583158	0.000515475	0.015740741	protein_coding	SEL1L3	23231
ENSG00000137142	7.973998046	0.061183719	0.017621812	3.472044729	0.00051651	0.015748484	protein_coding	IGFBPL1	347252
ENSG00000163646	37.23196312	-0.058625368	0.016887775	-3.471467929	0.000517621	0.015758515	protein_coding	CLRN1	7401
ENSG00000100767	357.1828187	-0.03482745	0.010040419	-3.46872484	0.000522935	0.01589627	protein_coding	PAPLN	89932
ENSG00000259871	22.30376159	-0.07857425	0.022668211	-3.466274924	0.000527723	0.016017676	lncRNA
ENSG00000134873	253.0635594	0.048491127	0.014011832	3.460727102	0.000538719	0.016255258	protein_coding	CLDN10	9071
ENSG00000132000	34.43367601	0.025877095	0.007477774	3.460534697	0.000539104	0.016255258	protein_coding	PODNL1	79883
ENSG00000180871	50.4553326	0.049494038	0.014305078	3.459892961	0.00054039	0.016255258	protein_coding	CXCR2	3579
ENSG00000127588	8.568684152	0.050329498	0.014571096	3.454063889	0.000552207	0.016536658	protein_coding	GNG13	51764
ENSG00000139219	32.78107723	-0.057958496	0.016782599	-3.453487402	0.000553388	0.016541715	protein_coding	COL2A1	1280
ENSG00000105290	623.520338	0.046054637	0.013337114	3.453118642	0.000554145	0.016541715	protein_coding	APLP1	333
ENSG00000106537	998.4676402	0.040974774	0.011867178	3.452781754	0.000554838	0.016541715	protein_coding	TSPAN13	27075
ENSG00000116641	4840.806267	0.02507143	0.007275421	3.446045339	0.000568855	0.016859856	protein_coding	DOCK7	85440
ENSG00000114378	138.3634046	0.027817543	0.008081199	3.442254233	0.000576888	0.017047796	protein_coding	HYAL1	3373
ENSG00000152402	209.4088438	-0.031751274	0.009225899	-3.441537121	0.000578419	0.017068021	protein_coding	GUCY1A2	2977
ENSG00000131459	363.1099937	-0.037053398	0.010769867	-3.440469398	0.000580706	0.017110454	protein_coding	GFPT2	9945
ENSG00000040199	2497.538123	0.025606367	0.007445394	3.439222593	0.000583387	0.017164363	protein_coding	PHLPP2	23035
ENSG00000110148	5.730954041	-0.0663996	0.01931858	-3.437084959	0.000588011	0.017275184	protein_coding	CCKBR	887
ENSG00000181449	48.92285802	-0.063946304	0.018620267	-3.434231379	0.000594237	0.017382071	protein_coding	SOX2	6657
ENSG00000206195	39.9814219	0.026798082	0.007808424	3.431944849	0.000599269	0.017478547	lncRNA	DUXAP8	503637
ENSG00000247131	64.87100157	0.047960248	0.013979564	3.430739878	0.000601938	0.017530995	lncRNA	LOC101928002	101928002
ENSG00000263874	24.22109849	-0.035808008	0.010452396	-3.42581819	0.000612951	0.017774683	protein_coding	LINC00672	100505576
ENSG00000101670	1233.021654	0.041807489	0.012206912	3.424902943	0.000615019	0.017797418	protein_coding	LIPG	9388
ENSG00000198768	45.22989615	-0.041546965	0.012131598	-3.424690274	0.000615501	0.017797418	protein_coding	APCDD1L	164284
ENSG00000203880	4845.507808	0.025818498	0.007544359	3.422225412	0.000621108	0.017933826	protein_coding	PCMTD2	55251
ENSG00000232018	15.13814902	-0.055679772	0.01627652	-3.420864723	0.000624224	0.017967894	NA
ENSG00000163235	1122.315648	0.049316371	0.014432003	3.417153665	0.000632796	0.018078337	protein_coding	TGFA	7039
ENSG00000152078	16932.80767	0.041832826	0.012242769	3.41694146	0.000633289	0.018078337	protein_coding	TLCD4	148534
ENSG00000002745	13.99164388	-0.071337281	0.020897764	-3.413632193	0.000641031	0.01827345	protein_coding	WNT16	51384
ENSG00000101447	13.07321116	-0.058440858	0.017134384	-3.41073592	0.000647878	0.018390612	protein_coding	FAM83D	81610
ENSG00000269839	24.5484785	0.054016698	0.015840726	3.409988682	0.000649656	0.018415137	unprocessed_pseudogene
ENSG00000123612	68.05675745	0.035904302	0.010535256	3.408014291	0.000654375	0.018483223	protein_coding	ACVR1C	130399
ENSG00000105855	24631.37637	0.063647982	0.018680899	3.407115616	0.000656533	0.01850597	protein_coding	ITGB8	3696
ENSG00000146376	1608.580283	0.029119037	0.008561882	3.401008782	0.000671377	0.018871585	protein_coding	ARHGAP18	93663
ENSG00000151572	11.9969861	-0.05009722	0.01473228	-3.400506855	0.00067261	0.018879933	protein_coding	ANO4	121601
ENSG00000153246	1289.321791	-0.028999539	0.008531013	-3.399307661	0.000675567	0.01893654	protein_coding	PLA2R1	22925
ENSG00000072042	6610.712194	0.038479629	0.01132439	3.397942812	0.000678946	0.019004833	protein_coding	RDH11	51109
ENSG00000112276	292.37438	0.037182173	0.010959484	3.392693815	0.00069209	0.019283467	protein_coding	BVES	11149
ENSG00000128578	13539.87383	0.02759138	0.008136222	3.391178295	0.000695928	0.0193234	protein_coding	STRIP2	57464
ENSG00000261801	225.2020503	0.031147931	0.009185149	3.391118637	0.00069608	0.0193234	lncRNA	LOXL1-AS1	100287616
ENSG00000248383	44.19299519	0.025542211	0.007537223	3.388809277	0.000701968	0.019460064	protein_coding	PCDHAC1	56135
ENSG00000070159	297.7669659	0.025873066	0.007638813	3.387053297	0.000706477	0.019558145	protein_coding	PTPN3	5774
ENSG00000236699	25.1267089	0.048637691	0.014368646	3.38498778	0.000711814	0.019678881	protein_coding	ARHGEF38	54848
ENSG00000137877	422.9248855	-0.04848256	0.014341587	-3.380557506	0.000723389	0.019916925	protein_coding	SPTBN5	51332
ENSG00000136546	262.8853785	-0.03640682	0.010774921	-3.378847983	0.000727902	0.020013842	protein_coding	SCN7A	6332
ENSG00000077044	275.9161223	-0.040191209	0.011912308	-3.373923019	0.000741051	0.020264775	protein_coding	DGKD	8527
ENSG00000135916	2759.031492	0.032313781	0.009581137	3.372645617	0.000744497	0.020331428	protein_coding	ITM2C	81618
ENSG00000064547	34.27730203	0.033067562	0.009809538	3.370960155	0.000749067	0.020373407	protein_coding	LPAR2	9170
ENSG00000264222	17.1253397	0.050768295	0.015077256	3.367210505	0.000759327	0.020596873	NA
ENSG00000228612	20.15079587	-0.050965461	0.015148071	-3.364485337	0.000766866	0.020717707	processed_pseudogene
ENSG00000118271	126315.0667	0.058167095	0.017296761	3.362889416	0.000771313	0.020809951	protein_coding	TTR	7276
ENSG00000176635	35.73730061	0.040904641	0.012165607	3.362318157	0.00077291	0.020825175	protein_coding	HORMAD2	150280
ENSG00000225194	11.24357485	-0.037895642	0.011275089	-3.361005975	0.000776591	0.020845947	lncRNA	LINC00092	100188953
ENSG00000056736	172.0614818	0.025186367	0.007493852	3.360937483	0.000776784	0.020845947	protein_coding	IL17RB	55540
ENSG00000160111	1888.982999	-0.047679283	0.014190015	-3.360058745	0.000779259	0.020884389	protein_coding	CPAMD8	27151
ENSG00000240787	15.0741257	0.042451994	0.012643989	3.357484259	0.000786552	0.021012683	processed_pseudogene
ENSG00000170088	2692.028643	0.03166332	0.009431276	3.357268042	0.000787168	0.021012683	protein_coding	TMEM192	201931
ENSG00000230470	29.4941968	-0.033287355	0.009917243	-3.356512938	0.00078932	0.021014479	lncRNA
ENSG00000134982	6013.873229	0.029680333	0.008845358	3.355469938	0.000792303	0.021066053	protein_coding	APC	324
ENSG00000184162	24.8057048	0.02738383	0.008163037	3.354612859	0.000794761	0.021092224	protein_coding	NR2C2AP	126382
ENSG00000115290	24.25736884	-0.036012791	0.010744431	-3.351763493	0.000802986	0.021210192	protein_coding	GRB14	2888
ENSG00000259495	24.49220895	0.028681881	0.008563505	3.34931549	0.000810115	0.021366965	lncRNA
ENSG00000170558	945.7539883	-0.038899936	0.011626166	-3.345895393	0.000820173	0.021564632	protein_coding	CDH2	1000
ENSG00000114805	846.1268344	0.029111755	0.008705806	3.343947164	0.000825955	0.021646671	protein_coding	PLCH1	23007
ENSG00000154274	38.83334951	0.036939002	0.011056666	3.340880755	0.000835131	0.021773903	protein_coding	C4orf19	55286
ENSG00000108984	443.7975358	0.029593199	0.008863468	3.338783293	0.000841462	0.021910622	protein_coding	MAP2K6	5608
ENSG00000152256	333.9181834	-0.026547246	0.007952115	-3.338388191	0.000842659	0.021913492	protein_coding	PDK1	5163
ENSG00000232689	64.89696199	0.029775874	0.00892122	3.337646067	0.000844913	0.021943784	NA
ENSG00000197415	2203.088779	0.029503999	0.008840982	3.337185595	0.000846314	0.021951886	protein_coding	VEPH1	79674
ENSG00000035664	73.43518437	-0.029575788	0.008863476	-3.336816104	0.00084744	0.021952835	protein_coding	DAPK2	23604
ENSG00000163293	32.39043318	-0.043220667	0.012956485	-3.335832696	0.000850443	0.021975612	protein_coding	NIPAL1	152519
ENSG00000133958	67.8332947	-0.057432047	0.017238286	-3.33165646	0.000863308	0.0221824	protein_coding	UNC79	57578
ENSG00000176788	1668.91015	0.030501481	0.009155669	3.331431257	0.000864006	0.0221824	protein_coding	BASP1	10409
ENSG00000134533	211.7181891	-0.026376703	0.007931619	-3.325513094	0.00088256	0.02260115	protein_coding	RERG	85004
ENSG00000253479	12.24254806	0.049623421	0.014945765	3.32023285	0.000899424	0.022916549	lncRNA	LINC01603	100505739
ENSG00000130226	30.67836445	-0.051738099	0.015596009	-3.317393583	0.000908615	0.023030909	protein_coding	DPP6	1804
ENSG00000164175	1166.42187	0.033278807	0.010032552	3.317082945	0.000909626	0.023030909	protein_coding	SLC45A2	51151
ENSG00000183715	3290.626157	0.059451442	0.017927451	3.316223948	0.000912427	0.02306596	protein_coding	OPCML	4978
ENSG00000115474	6338.945267	0.042696218	0.012875987	3.315956818	0.000913299	0.02306596	protein_coding	KCNJ13	3769
ENSG00000146411	12249.93554	0.033234727	0.010025019	3.315178417	0.000915847	0.02310134	protein_coding	SLC2A12	154091
ENSG00000173175	47.67386508	-0.032407508	0.009780194	-3.313585482	0.000921079	0.023198105	protein_coding	ADCY5	111
ENSG00000149972	13.69495438	-0.04751661	0.014341669	-3.31318542	0.000922398	0.023198105	protein_coding	CNTN5	53942
ENSG00000135469	238.2251442	0.028563278	0.00862239	3.312686911	0.000924044	0.023198105	protein_coding	COQ10A	93058
ENSG00000186081	19.67637919	0.054022162	0.01630802	3.312613272	0.000924287	0.023198105	protein_coding	KRT5	3852
ENSG00000014257	84.60044242	-0.035285694	0.010663327	-3.309069918	0.000936065	0.023437643	protein_coding	ACP3	55
ENSG00000182118	324.3197819	0.028212115	0.008536204	3.304995461	0.000949779	0.023749198	protein_coding	FAM89A	375061
ENSG00000172575	193.6997473	-0.044238847	0.013388503	-3.304241508	0.000952338	0.023774245	protein_coding	RASGRP1	10125
ENSG00000151962	98.10556652	0.033487877	0.010135833	3.303909623	0.000953466	0.023774245	protein_coding	RBM46	166863
ENSG00000137868	1276.316293	0.026850837	0.00812856	3.303271227	0.000955639	0.023774245	protein_coding	STRA6	64220
ENSG00000104332	7239.768341	0.026099261	0.007901764	3.302966197	0.000956679	0.023774245	protein_coding	SFRP1	6422
ENSG00000141314	41.1646539	-0.043217485	0.013087581	-3.30217503	0.000959382	0.023785708	protein_coding	RHBDL3	162494
ENSG00000230910	10.00420115	-0.051468353	0.015586362	-3.302140228	0.000959501	0.023785708	lncRNA
ENSG00000122735	9.395884506	-0.054187807	0.016412985	-3.301520421	0.000961623	0.023809038	protein_coding	DNAI1	27019
ENSG00000174527	16.2608451	0.036266434	0.010986773	3.300917626	0.000963692	0.023830973	protein_coding	MYO1H	283446
ENSG00000248397	16.79543491	0.051610153	0.015639651	3.299955493	0.000967002	0.023883518	lncRNA
ENSG00000067057	823.7902917	-0.029224532	0.008862607	-3.297509552	0.000975464	0.024005119	protein_coding	PFKP	5214
ENSG00000135447	11.88073946	-0.056146152	0.017033158	-3.296285503	0.000979724	0.024079703	protein_coding	PPP1R1A	5502
ENSG00000226852	5.633070281	-0.056430171	0.017123774	-3.295428305	0.000982718	0.024123866	NA
ENSG00000119913	210.2932867	0.09700197	0.029442542	3.294619404	0.000985551	0.02412834	protein_coding	TECTB	6975
ENSG00000140955	60.09880901	0.056896074	0.017269794	3.294542775	0.000985819	0.02412834	protein_coding	ADAD2	161931
ENSG00000204334	46.82755986	0.033683505	0.010239774	3.289477201	0.001003737	0.02452038	protein_coding	ERICH2	285141
ENSG00000100678	31.49980201	-0.059841305	0.018197443	-3.288445719	0.001007422	0.024580611	protein_coding	SLC8A3	6547
ENSG00000080986	70.81256824	0.046054582	0.014008403	3.287639776	0.00101031	0.024621272	protein_coding	NDC80	10403
ENSG00000177098	51.95786353	-0.038025327	0.011567836	-3.287159837	0.001012034	0.024633488	protein_coding	SCN4B	6330
ENSG00000149451	23.13363364	-0.038041203	0.011576337	-3.286117433	0.001015787	0.024695008	protein_coding	ADAM33	80332
ENSG00000044524	167.3802412	-0.03259447	0.009921832	-3.285126108	0.001019367	0.024752204	protein_coding	EPHA3	2042
ENSG00000139970	167.2967149	-0.026129108	0.00796636	-3.279930714	0.001038326	0.025151946	protein_coding	RTN1	6252
ENSG00000177459	418.5228722	-0.029021606	0.008857052	-3.276666511	0.001050404	0.025367026	protein_coding	ERICH5	203111
ENSG00000150556	20.40883307	-0.073097423	0.022330289	-3.273465199	0.001062375	0.025571223	protein_coding	LYPD6B	130576
ENSG00000078725	65.03306429	-0.034287581	0.010475142	-3.273233173	0.001063247	0.025571223	protein_coding	BRINP1	1620
ENSG00000118898	292.3877197	-0.026148263	0.007997958	-3.269367406	0.001077882	0.025861479	protein_coding	PPL	5493
ENSG00000135472	56.36967195	-0.054094123	0.016563515	-3.265860168	0.001091321	0.02612172	protein_coding	FAIM2	23017
ENSG00000184599	87.2123535	0.045833595	0.014043923	3.263589201	0.001100105	0.026250047	protein_coding	TAFA3	284467
ENSG00000232036	15.04648767	-0.05034714	0.015429097	-3.263129281	0.001101892	0.026250047	processed_pseudogene	LOC100129573	100129573
ENSG00000231865	38.32104596	-0.026742103	0.008197323	-3.262297196	0.001105132	0.026265134	NA
ENSG00000234978	37.38569487	0.035303359	0.010845256	3.255189046	0.001133169	0.026899753	NA
ENSG00000103196	2710.217523	-0.033563477	0.010315885	-3.253572194	0.001139638	0.027021479	protein_coding	CRISPLD2	83716
ENSG00000051128	122.0518885	0.026559545	0.008172381	3.249915022	0.001154395	0.027307132	protein_coding	HOMER3	9454
ENSG00000121207	21670.18074	0.060606642	0.018655389	3.248747208	0.001159144	0.027355265	protein_coding	LRAT	9227
ENSG00000197696	9.336553582	-0.046503442	0.014334105	-3.244251546	0.001177597	0.027725806	protein_coding	NMB	4828
ENSG00000158747	63.55136612	-0.031147332	0.009602916	-3.243528418	0.00118059	0.027763848	protein_coding	NBL1	4681
ENSG00000223893	19.31454561	-0.069510576	0.021442123	-3.241776788	0.00118787	0.027870007	processed_pseudogene	GNL2P1	100270790
ENSG00000171492	869.8932643	0.025912556	0.007995486	3.240898112	0.001191538	0.027923546	protein_coding	LRRC8D	55144
ENSG00000214336	17.14758316	-0.071366892	0.022068329	-3.233905479	0.001221099	0.028516827	protein_coding	FOXI3	344167
ENSG00000099769	21.99106045	0.052646502	0.016284585	3.232904092	0.001225387	0.028583852	protein_coding	IGFALS	3483
ENSG00000197705	93.87803546	-0.040407818	0.012506855	-3.230853547	0.001234212	0.028756417	protein_coding	KLHL14	57565
ENSG00000152253	6.554587985	-0.09278572	0.02874167	-3.22826473	0.001245437	0.028905574	protein_coding	SPC25	57405
ENSG00000221995	15.53326977	-0.041901494	0.012980415	-3.228054956	0.00124635	0.028905574	protein_coding	TIAF1	9220
ENSG00000080644	6473.218018	0.040108413	0.012438138	3.224631515	0.001261349	0.029166098	protein_coding	CHRNA3	1136
ENSG00000228956	66.48945578	0.038804438	0.012034247	3.224500794	0.001261925	0.029166098	lncRNA
ENSG00000169594	55.75093427	-0.037536821	0.011646061	-3.2231345	0.00126796	0.029192045	protein_coding	BNC1	646
ENSG00000171885	291.4673276	-0.064814243	0.020111778	-3.222700872	0.001269881	0.029192045	protein_coding	AQP4	361
ENSG00000232977	10.54627476	0.040859325	0.012688254	3.220248069	0.001280797	0.029339604	lncRNA	LINC00327	100506697
ENSG00000146072	65.87707915	-0.027823556	0.008640516	-3.22012661	0.00128134	0.029339604	protein_coding	TNFRSF21	27242
ENSG00000234840	48.2064349	0.03038034	0.009435241	3.219879709	0.001282444	0.029339604	lncRNA	LINC01239	441389
ENSG00000189134	38.14519712	-0.034378472	0.01067701	-3.219859571	0.001282534	0.029339604	protein_coding	NKAPL	222698
ENSG00000187266	27.76010025	-0.026144358	0.008135508	-3.213611047	0.001310771	0.0298838	protein_coding	EPOR	2057
ENSG00000197582	149.4290218	0.036424596	0.011348687	3.209586882	0.001329259	0.030202795	processed_pseudogene
ENSG00000147234	43.16887695	0.031767891	0.009901393	3.208426479	0.001334634	0.030256714	protein_coding	FRMPD3	84443
ENSG00000102996	246.5845475	0.026126153	0.008145262	3.207527636	0.001338812	0.030317322	protein_coding	MMP15	4324
ENSG00000114251	189.6678692	-0.025216624	0.007864268	-3.206480749	0.001343693	0.030393701	protein_coding	WNT5A	7474
ENSG00000259583	162.6985122	0.036073975	0.011259702	3.203812581	0.001356207	0.030570356	lncRNA	LOC101927751	101927751
ENSG00000135917	33.91168915	-0.031856232	0.009945114	-3.203204157	0.001359076	0.030570356	protein_coding	SLC19A3	80704
ENSG00000163359	180.217304	-0.027035422	0.008440124	-3.203201827	0.001359087	0.030570356	protein_coding	COL6A3	1293
ENSG00000167703	171.8040209	0.028385983	0.008869665	3.200344449	0.001372634	0.030772961	protein_coding	SLC43A2	124935
ENSG00000165731	13.68149277	-0.052957487	0.016561514	-3.197623432	0.001385651	0.031029344	protein_coding	RET	5979
ENSG00000171872	6.713755762	0.069060043	0.021601023	3.197072801	0.001388299	0.031054134	protein_coding	KLF17	128209
ENSG00000140538	621.4493078	-0.029338365	0.009183132	-3.194810339	0.001399228	0.031263895	protein_coding	NTRK3	4916
ENSG00000226200	152.8133796	0.030610697	0.009584857	3.193651899	0.001404854	0.031354849	lncRNA
ENSG00000131771	137.7401475	-0.07631908	0.023911307	-3.191756884	0.001414103	0.031491528	protein_coding	PPP1R1B	84152
ENSG00000170579	75.63212113	-0.026043107	0.008165153	-3.189543066	0.001424979	0.031698706	protein_coding	DLGAP1	9229
ENSG00000265787	57.99337643	0.040023314	0.012556084	3.187563524	0.001434769	0.031881303	transcribed_unprocessed_pseudogene	CYP4F35P	284233
ENSG00000112183	162.4901354	-0.030091907	0.009450472	-3.184169777	0.001451698	0.032186501	protein_coding	RBM24	221662
ENSG00000127328	3741.004997	0.025703293	0.008073247	3.183761454	0.001453748	0.032196516	protein_coding	RAB3IP	117177
ENSG00000099282	90.12990317	0.028787072	0.009044531	3.182815455	0.001458505	0.032205097	protein_coding	TSPAN15	23555
ENSG00000171241	16.41897518	-0.048129576	0.015122624	-3.182620651	0.001459487	0.032205097	protein_coding	SHCBP1	79801
ENSG00000108018	262.8820754	-0.048157215	0.015132289	-3.182414389	0.001460527	0.032205097	protein_coding	SORCS1	114815
ENSG00000183036	1165.330719	0.027220797	0.008563244	3.178794829	0.001478887	0.03243253	protein_coding	PCP4	5121
ENSG00000067840	55.19978844	-0.029541061	0.009297718	-3.17723775	0.001486851	0.032543768	protein_coding	PDZD4	57595
ENSG00000140600	16.83665124	-0.049952086	0.015723423	-3.176921869	0.001488471	0.032543768	protein_coding	SH3GL3	6457
ENSG00000130707	406.1659354	-0.027452079	0.00864127	-3.176857067	0.001488804	0.032543768	protein_coding	ASS1	445
ENSG00000175084	15.8175343	-0.0688408	0.021682326	-3.174972946	0.001498505	0.032684918	protein_coding	DES	1674
ENSG00000258734	42.39565518	0.048658295	0.015329364	3.174188812	0.001502559	0.032737921	processed_pseudogene
ENSG00000234553	24.94787121	0.042771241	0.013476451	3.173776427	0.001504695	0.032749063	lncRNA
ENSG00000235621	12.06796844	0.040511185	0.012781869	3.169425691	0.001527405	0.033160791	lncRNA	LINC00494	284749
ENSG00000120217	141.4048233	-0.026960271	0.008509396	-3.168294247	0.001533362	0.033220545	protein_coding	CD274	29126
ENSG00000179915	72.45780032	-0.043838584	0.013841624	-3.167156241	0.001539376	0.033288178	protein_coding	NRXN1	9378
ENSG00000153162	188.8505562	0.033861148	0.010699278	3.164806891	0.001551859	0.033450447	protein_coding	BMP6	654
ENSG00000198590	63.885967	-0.033372271	0.010559222	-3.160485729	0.001575063	0.033878147	lncRNA	C3orf35	339883
ENSG00000206549	5.341717185	-0.065979759	0.020948843	-3.149565756	0.001635133	0.034902606	protein_coding
ENSG00000240253	7.907387116	0.052918869	0.016802807	3.149406422	0.001636025	0.034902606	transcribed_unprocessed_pseudogene
ENSG00000171189	110.8008605	-0.054192345	0.0172168	-3.147643346	0.001645924	0.034954635	protein_coding	GRIK1	2897
ENSG00000240758	36.39512695	-0.05146591	0.016367561	-3.144384791	0.001664364	0.035309051	lncRNA
ENSG00000244242	180.3962357	0.028588794	0.009096969	3.142672573	0.00167413	0.035441612	protein_coding	IFITM10	402778
ENSG00000153283	99.67422467	-0.038907941	0.012395705	-3.138824341	0.001696271	0.035792583	protein_coding	CD96	10225
ENSG00000170540	7395.888843	0.027749403	0.008843627	3.137785154	0.001702296	0.035801951	protein_coding	ARL6IP1	23204
ENSG00000050438	396.9684603	0.028825266	0.009186681	3.137723585	0.001702654	0.035801951	protein_coding	SLC4A8	9498
ENSG00000252110	11.48594819	0.039711006	0.012657872	3.137257578	0.001705362	0.035801951	NA
ENSG00000147036	23.57351294	-0.050052051	0.015971061	-3.133921401	0.001724871	0.036133797	protein_coding	LANCL3	347404
ENSG00000188707	52.06110262	0.031782765	0.010142094	3.133747883	0.001725891	0.036133797	protein_coding	ZBED6CL	113763
ENSG00000261051	40.80787165	-0.029727504	0.009486741	-3.133584495	0.001726852	0.036133797	lncRNA
ENSG00000087250	7.870873636	-0.048910963	0.015613662	-3.132574824	0.001732803	0.036152073	protein_coding	MT3	4504
ENSG00000013293	37.56892351	-0.064839538	0.020703304	-3.131844957	0.001737116	0.036185268	protein_coding	SLC7A14	57709
ENSG00000137819	114.4691336	-0.031237601	0.009974653	-3.131698173	0.001737984	0.036185268	protein_coding	PAQR5	54852
ENSG00000225465	37.10040715	0.029612113	0.009466504	3.128093806	0.00175944	0.036556451	lncRNA
ENSG00000136531	80.03615744	-0.041894572	0.013399209	-3.126645213	0.001768132	0.036699201	protein_coding	SCN2A	6326
ENSG00000271401	8.946873685	-0.039337667	0.012599086	-3.122263422	0.001794663	0.037135148	lncRNA
ENSG00000184305	332.5739868	-0.034260338	0.010974845	-3.121715056	0.001798009	0.037151225	protein_coding	CCSER1	401145
ENSG00000109062	995.1425646	0.025625433	0.008209519	3.121429334	0.001799754	0.037151225	protein_coding	SLC9A3R1	9368
ENSG00000162598	95.24166854	0.032473338	0.01041295	3.118553029	0.001817414	0.037387284	protein_coding	C1orf87	127795
ENSG00000164051	284.5805041	0.025498484	0.008181444	3.116623996	0.001829347	0.037513073	protein_coding	CCDC51	79714
ENSG00000119125	54.41339779	-0.028155119	0.009038496	-3.115022603	0.001839308	0.037672171	protein_coding	GDA	9615
ENSG00000144834	28.42392542	-0.06529569	0.020981382	-3.112077661	0.001857756	0.037980882	protein_coding	TAGLN3	29114
ENSG00000178568	1433.561943	0.030662277	0.009853001	3.111973364	0.001858413	0.037980882	protein_coding	ERBB4	2066
ENSG00000113749	31.19069394	0.030667595	0.009856886	3.111286478	0.001862741	0.037982763	protein_coding	HRH2	3274
ENSG00000120756	1409.743476	0.030376137	0.009763782	3.111103551	0.001863896	0.037982763	protein_coding	PLS1	5357
ENSG00000125409	8.151452174	-0.044188639	0.014216001	-3.1083733	0.001881203	0.038234645	protein_coding	TEKT3	64518
ENSG00000119614	107.2151958	-0.067684775	0.02177556	-3.108290964	0.001881727	0.038234645	protein_coding	VSX2	338917
ENSG00000261185	10.65494237	-0.088657582	0.028563673	-3.103857871	0.001910151	0.038613016	NA
ENSG00000137766	872.8205936	-0.035297183	0.011388686	-3.099320093	0.001939653	0.039013747	protein_coding	UNC13C	440279
ENSG00000175229	21.17635232	-0.0333975	0.010793076	-3.094344909	0.00197248	0.039477029	protein_coding	GAL3ST3	89792
ENSG00000136960	37845.92785	0.034607256	0.011185308	3.093992141	0.001974827	0.039484789	protein_coding	ENPP2	5168
ENSG00000166426	292.4554318	-0.02857535	0.0092585	-3.086391075	0.002026022	0.040189409	protein_coding	CRABP1	1381
ENSG00000203930	10.72110644	-0.046966915	0.015221418	-3.085580815	0.00203155	0.04025945	lncRNA	LINC00632	286411
ENSG00000089250	23.18461476	-0.039980611	0.012970831	-3.082347752	0.002053748	0.040612672	protein_coding	NOS1	4842
ENSG00000254781	7.448434564	0.049242523	0.015976948	3.082098147	0.002055471	0.040612672	processed_pseudogene	GVINP2	100128135
ENSG00000105889	42.76483093	0.033920225	0.011006578	3.08181384	0.002057435	0.040612672	protein_coding	LOC401312	401312
ENSG00000131188	8.974887817	0.04657334	0.015123423	3.079550197	0.002073134	0.040712176	protein_coding	PRR7	80758
ENSG00000111199	184.2319114	0.028523146	0.009263482	3.079095442	0.002076302	0.040712176	protein_coding	TRPV4	59341
ENSG00000170264	1536.169016	0.026177758	0.008506211	3.077487429	0.002087536	0.040767645	protein_coding	FAM161A	84140
ENSG00000120708	741.1827059	-0.030159558	0.009809215	-3.074614817	0.002107746	0.041119562	protein_coding	TGFBI	7045
ENSG00000187398	9.21074824	-0.045190387	0.014706408	-3.072836402	0.002120347	0.041288379	protein_coding	LUZP2	338645
ENSG00000228613	5.895327928	-0.06298517	0.020513916	-3.070363081	0.002137987	0.041551579	lncRNA
ENSG00000238922	8.876277733	0.040250632	0.013117355	3.068502121	0.002151348	0.041667398	NA
ENSG00000169891	1543.01122	0.026822493	0.008741287	3.068483319	0.002151483	0.041667398	protein_coding	REPS2	9185
ENSG00000186487	25.67250379	-0.061346197	0.019993014	-3.068381593	0.002152216	0.041667398	protein_coding	MYT1L	23040
ENSG00000173598	1634.15254	-0.025076092	0.008174135	-3.067736391	0.002156868	0.041679641	protein_coding	NUDT4	11163
ENSG00000157693	1278.03953	0.025879183	0.008444021	3.064793831	0.002178201	0.041935569	protein_coding	TMEM268	203197
ENSG00000143028	29.07129991	0.025066327	0.008179674	3.06446526	0.002180595	0.041935569	protein_coding	SYPL2	284612
ENSG00000258670	13.56142599	-0.057881843	0.018895609	-3.063243067	0.002189521	0.04205365	lncRNA
ENSG00000165566	580.9345823	-0.035619401	0.011628743	-3.06304838	0.002190946	0.04205365	protein_coding	AMER2	219287
ENSG00000121039	18546.66996	0.030862708	0.010078655	3.06218508	0.002197275	0.042094952	protein_coding	RDH10	157506
ENSG00000054938	27.79500502	-0.039870379	0.013040592	-3.057405667	0.002232619	0.042731437	protein_coding	CHRDL2	25884
ENSG00000163618	342.868645	-0.064677358	0.021164754	-3.05589943	0.002243865	0.042789429	protein_coding	CADPS	8618
ENSG00000168453	149.0988623	0.031077384	0.010180971	3.052497072	0.002269459	0.043004194	protein_coding	HR	55806
ENSG00000245248	7.784646563	-0.044615048	0.014616308	-3.05241581	0.002270074	0.043004194	lncRNA
ENSG00000260512	123.2777403	-0.032133824	0.010527874	-3.052261465	0.002271242	0.043004194	NA
ENSG00000168280	542.9701338	-0.030564769	0.010021883	-3.04980293	0.002289916	0.043253009	protein_coding	KIF5C	3800
ENSG00000154118	18.73220715	-0.059111595	0.019394452	-3.0478611	0.002304764	0.04345203	protein_coding	JPH3	57338
ENSG00000169562	21.82877101	0.078944427	0.025928589	3.044686577	0.002329229	0.043761483	protein_coding	GJB1	2705
ENSG00000107295	128.9001641	-0.049506895	0.016261146	-3.044489891	0.002330753	0.043761483	protein_coding	SH3GL2	6456
ENSG00000079435	172.5413122	0.031647513	0.01039749	3.043764743	0.002336378	0.043761483	protein_coding	LIPE	3991
ENSG00000087495	10.12972303	-0.05145106	0.016911192	-3.042426533	0.002346791	0.043874977	protein_coding	PHACTR3	116154
ENSG00000103257	1173.939156	0.025619053	0.008426825	3.040178671	0.002364378	0.04402904	protein_coding	SLC7A5	8140
ENSG00000154898	34.74509435	-0.029404228	0.009673658	-3.039618278	0.002368782	0.04402904	transcribed_processed_pseudogene
ENSG00000239467	57.38695617	0.028317404	0.009316456	3.0395037	0.002369683	0.04402904	lncRNA	ERICH2	285141
ENSG00000150551	48.5082245	-0.040849293	0.013441275	-3.039093617	0.002372911	0.04402904	protein_coding	LYPD1	116372
ENSG00000227475	6.398286414	0.055138583	0.018153556	3.037343417	0.002386734	0.044171011	lncRNA
ENSG00000178538	197.197282	0.027455176	0.00904637	3.034938239	0.002405849	0.044432314	protein_coding	CA8	767
ENSG00000177483	30.57473723	-0.03136433	0.010342352	-3.032611013	0.002424479	0.044664488	protein_coding	RBM44	375316
ENSG00000180287	5047.195035	0.030178612	0.009955205	3.031440668	0.002433897	0.04479705	protein_coding	PLD5	200150
ENSG00000180875	31.77559507	-0.031599925	0.010426206	-3.030817194	0.002438929	0.044848693	protein_coding	GREM2	64388
ENSG00000167588	41.48363586	0.040216484	0.013278166	3.028767947	0.002455532	0.045030751	protein_coding	GPD1	2819
ENSG00000128655	101.2101007	-0.052578138	0.017370255	-3.02690644	0.002470704	0.045221589	protein_coding	PDE11A	50940
ENSG00000249695	15.42566059	0.040401697	0.013348581	3.026666011	0.00247267	0.045221589	lncRNA	LOC574538	574538
ENSG00000088899	208.3869923	-0.027394179	0.009056082	-3.024948108	0.002486758	0.045396846	protein_coding	LZTS3	9762
ENSG00000188933	23.5506321	-0.05897892	0.019523877	-3.020860999	0.00252057	0.045680899	transcribed_unprocessed_pseudogene	USP32P1	162632
ENSG00000269235	9.746760957	-0.036978658	0.01224267	-3.020473214	0.0025238	0.045680899	lncRNA	ZNF350-AS1	101669766
ENSG00000165164	40.20585142	-0.032569635	0.010789843	-3.018545737	0.002539911	0.045827536	protein_coding	CFAP47	286464
ENSG00000179869	193.0468411	0.025661784	0.008506627	3.016681337	0.002555583	0.046027902	protein_coding	ABCA13	154664
ENSG00000248528	5.315906212	-0.053254292	0.017659866	-3.015554691	0.002565097	0.046158	lncRNA
ENSG00000260254	111.5244397	-0.09707435	0.032231559	-3.011779563	0.002597211	0.046652581	lncRNA
ENSG00000250846	25.45744386	0.029225695	0.009709567	3.009989481	0.002612567	0.046886628	lncRNA	EPHA5-AS1	100144602
ENSG00000054690	3044.268303	0.025115874	0.008351834	3.007228779	0.002636413	0.047120439	protein_coding	PLEKHH1	57475
ENSG00000166707	12.24008491	-0.035496799	0.011805404	-3.00682624	0.002639906	0.047120439	protein_coding	ZCCHC18	644353
ENSG00000267194	159.3045371	0.027291115	0.009084421	3.004166572	0.002663095	0.047314002	NA
ENSG00000197385	62.14681829	0.02605465	0.00867411	3.003725993	0.002666954	0.047314002	protein_coding	ZNF860	344787
ENSG00000125166	3962.081278	0.02720149	0.009056021	3.003691002	0.002667261	0.047314002	protein_coding	GOT2	2806
ENSG00000155761	109.1535931	-0.038797294	0.012919457	-3.003012743	0.002673212	0.047314002	protein_coding	SPAG17	200162
ENSG00000270163	172.2813261	0.025391423	0.008455551	3.00292957	0.002673943	0.047314002	NA
ENSG00000154429	1945.543217	0.025493792	0.008491164	3.002390733	0.002678681	0.047340666	protein_coding	CCSAP	126731
ENSG00000181856	53.12511254	-0.028939254	0.009639272	-3.002224114	0.002680148	0.047340666	protein_coding	SLC2A4	6517
ENSG00000170703	15.57810304	0.038058085	0.012683311	3.0006426	0.002694106	0.047503943	protein_coding	TTLL6	284076
ENSG00000100234	113778.5026	0.026444162	0.008821266	2.997773909	0.002719593	0.047835868	protein_coding	TIMP3	7078
ENSG00000184845	71.24074457	-0.035093389	0.011710854	-2.99665509	0.002729594	0.047961838	protein_coding	DRD1	1812
ENSG00000234602	4.917854307	0.070312786	0.023487299	2.993651402	0.002756607	0.048207762	protein_coding	MCIDAS	345643
ENSG00000197977	757.6775501	0.041654225	0.013916103	2.993239179	0.002760333	0.048207762	protein_coding	ELOVL2	54898
ENSG00000144771	22.39034654	-0.073257773	0.024483517	-2.99212618	0.002770417	0.048341983	protein_coding	LRTM1	57408
ENSG00000161958	33.81249537	-0.034534052	0.011543005	-2.991773227	0.002773622	0.048356038	protein_coding	FGF11	2256
ENSG00000271141	10.51997476	-0.032136199	0.01074548	-2.99067127	0.00278365	0.048488918	lncRNA
ENSG00000233844	16.84338967	-0.03673568	0.01230538	-2.985334753	0.002832681	0.049088445	NA
ENSG00000232599	8.328711595	-0.046866195	0.015701368	-2.98484783	0.002837194	0.049120518	processed_pseudogene
ENSG00000171596	17.01321608	-0.03506537	0.01174873	-2.984609371	0.002839407	0.049120518	protein_coding	NMUR1	10316
ENSG00000256518	28.24593284	0.056767212	0.019033138	2.982546105	0.002858616	0.049347051	unprocessed_pseudogene
ENSG00000152969	42.03440684	-0.044496862	0.014924455	-2.981473117	0.002868652	0.049407119	protein_coding	JAKMIP1	152789
ENSG00000179452	6.113638493	-0.088280507	0.029614378	-2.981001531	0.002873074	0.049407119	lncRNA	LINC01699	100287948
ENSG00000135298	101.9007365	-0.034956069	0.011726411	-2.980969015	0.002873379	0.049407119	protein_coding	ADGRB3	577
